# Supplementary material for: Plasma proteomics identifies molecular subtypes in sepsis
Source: Crit Care. 2025 Sep 2;29:392. doi: 10.1186/s13054-025-05639-6 (PMC12403962; doi:10.1186/s13054-025-05639-6)
Supplement: Supplementary file 1 — Supplementary Material 1 [file 13054_2025_5639_MOESM1_ESM.xlsx]

## Sheet: Supplementary_table_2
Supplementary Table 2: Percentage loadings of features for principal components from the PCA
	IGKV3-7	IGLV8-61	IGLV3-10	IGLV3-9	IGKV2-28	IGHV4-4	IGKV2D-29	IGKV1-27	IGKV3D-15	IGKV1D-8	IGKV3D-11	IGHV3-49	IGHV6-1	IGHV3-15	IGHV2-26	IGHV3-74	IGLV9-49	IGHV3-72	IGKV1D-13	IGKV6-21	IGHV1-18	IGHV5-51	IGKV1-8	IGKV2-24	MASP2	QSOX1	APOL1	CD5L	H2BC12	FCN3	ATRN	APOM	LDHA	CP	F13A1	F2	C1R	HP	HPR	F9	F10	CFD	PLG	F12	CFB	CA1	SERPINC1	SERPINA1	SERPINA3
PC1	0.1094	0.0646	0.0972	0.0501	0.0968	0.0479	0.0274	0.0435	0.1066	0.0666	0.1096	0.0805	0.0779	0.1165	0.0436	0.0992	0.0406	0.0305	0.0408	0.036	0.0434	0.065	0.1071	0.1033	-0.0373	-0.0043	-0.0675	0.0688	0.0326	-0.0321	-0.0308	-0.0566	0.0353	-0.0406	-0.0553	-0.0847	-0.0894	-0.0526	-0.0497	-0.103	-0.0772	-0.0226	-0.0825	-0.0542	-0.0666	0.007	-0.1047	-0.0584	-0.0484
PC2	0.0395	0.0114	0.0568	0.0386	0.0267	0.0357	0.0641	0.0752	0.061	0.0815	0.0605	0.04	0.0146	0.0296	0.0897	0.018	0.0289	0.1098	0.0343	0.0702	0.0295	0.0599	0.0589	0.0352	-0.0018	-0.0354	0.0342	0.0249	-0.1461	-0.0305	0.0975	0.0685	-0.1384	-0.0603	0.0657	0.0133	-0.0599	0.0016	0.0593	-0.0287	-0.028	-0.0548	0.0376	0.023	-0.0077	-0.0731	0.0177	-0.082	-0.1387
PC3	-0.0294	-0.0259	-0.0276	-0.0531	0.0171	-0.0234	-0.055	-0.0482	-0.0615	-0.0624	-0.0375	-0.0341	0.0148	-0.016	-0.0451	0.0124	-0.0105	-0.0433	-0.026	-0.0479	-0.0032	-0.0229	-0.0307	0.0108	-0.1214	-0.0069	0.0823	0.0112	0.0843	-0.0423	0.0727	0.1112	0.1266	-0.0206	0.0176	-0.0017	-0.1011	-0.0944	0.0026	-0.0073	-0.0535	0.0519	0.0023	0.0818	-0.1325	0.0851	0.068	-0.0801	-0.0745
PC4	-0.0849	-0.0243	-0.0159	-0.0323	0.0628	0.07	-0.0265	-0.0365	-0.0525	0.016	-0.0907	0.0011	0.0699	-0.0225	0.0105	0.0983	0.0795	0.025	0.0045	-0.0741	0.1559	0.148	-0.0402	-0.0139	-0.0322	0.0096	0.0145	-0.0695	-0.0612	-0.007	0.0415	0.0094	-0.0201	-0.0066	0.0545	-0.0554	0.0002	0.0114	0.0329	0.0221	0.0423	0.0038	-0.0288	-0.0053	0.0201	-0.0316	0.0606	0.1032	0.0632
PC5	-0.0176	-0.0285	0.0293	0.0529	-0.0148	0.0349	0.0235	0.0318	-0.0084	0.0365	-0.0221	-0.0229	0.0085	-0.0301	-0.0004	-0.0215	0.0309	0.0281	0.0031	0.0186	0.0047	0.0175	-0.016	-0.0289	0.0234	0.1791	-0.0286	-0.0378	-0.0358	-0.0385	0.0484	-0.0003	-0.0777	-0.0252	-0.0231	-0.0003	0.0109	-0.0856	-0.0249	-0.0442	0.0137	0.1966	-0.0914	0.0041	-0.0609	-0.0159	-0.0123	-0.0156	-0.0264
PC6	-0.016	-0.0209	0.0644	-0.0226	-0.04	-0.0086	-0.0064	0.0029	0.0157	0.0262	-0.0032	0.0332	0.0104	-0.0033	0.0211	-0.03	0.0121	-0.0691	0.002	-0.036	-0.0054	-0.0146	-0.0056	-0.0469	0.0497	-0.1262	-0.0443	0.0135	0.0046	-0.0525	-0.1156	0.0205	0.0137	-0.0032	0.0259	0.0198	-0.0658	0.0235	-0.0151	-0.0072	-0.0207	0.1273	0.0677	0.039	-0.032	-0.1684	0.0425	-0.0425	-0.0529
PC7	-0.0836	-0.0452	-0.0141	-0.027	-0.001	0.0186	0.0051	0.0054	-0.0117	0.0617	-0.0187	0.0398	0.0908	-0.0515	0.0215	-0.0271	-0.0322	0.0151	-0.0231	0.023	0.0183	0.045	-0.0009	-0.0028	-0.0332	-0.0765	0.1072	0.0533	-0.018	0.0979	0.0987	0.0445	0.0187	0.1206	-0.0059	-0.0367	-0.0283	0.0828	0.1464	-0.0957	-0.0653	0.0321	-0.062	-0.037	0.0534	0.0254	-0.0245	-0.0309	0.0316
PC8	-0.0384	-0.0082	0.0064	-0.0062	0.002	-0.0063	0.0432	-0.0047	-0.0076	0.0448	-0.0506	-0.0256	0.0063	-0.0604	0.0098	-0.0395	-0.0079	-0.0644	0.0197	-0.017	0.0199	0.0176	-0.0315	-0.0632	0.0257	0.042	0.0738	-0.0319	-0.0167	-0.0073	0.0696	-0.0217	-0.0508	-0.0081	0.2081	0.0178	-0.036	-0.0224	0.0058	-0.0498	-0.0096	0.0457	0.0233	0.0301	0.0157	0.1169	-0.0574	-0.1169	-0.083
PC9	-0.0326	0.0154	0.0518	-0.0361	-0.0443	0.0141	-0.0158	0.0239	0.0659	0.0561	0.0262	0.084	0.0764	0.094	0.0931	0.0439	-0.0017	0.0197	-0.0212	0.0073	-0.024	0.0621	-0.0256	-0.0164	0.1175	0.0406	0.0325	0.1147	0.0628	0.1106	-0.0116	-0.0095	-0.0081	-0.0527	0.0535	0.0816	-0.031	-0.0654	0.0295	0.0386	0.0596	0.0316	-0.0303	-0.0332	-0.0794	0.1367	-0.022	-0.0043	0.0259
PC10	-0.04	-0.0242	-0.0134	-0.0324	-0.0045	0.0005	0.0092	-0.0211	-0.0087	0.0189	0.0544	0.0524	0.0592	0.0273	0.0159	-0.0512	-0.0053	0.0207	0.0622	0.0778	-0.0225	-0.017	0.0873	0.0092	0.0728	0.1377	-0.0166	0.037	0.0452	0.1225	0.0987	0.0348	0.0571	0.1115	0.004	-0.0446	0.0018	-0.056	-0.0212	-0.0698	-0.0098	-0.0375	-0.0343	0.0997	-0.015	-0.0558	-0.068	0.0605	0.0642
PC11	0.0216	0.0708	-0.0752	0.0194	0.0638	-0.0899	0.0505	0.0242	0.0508	0.0262	0.0316	0.0462	0.0839	0.0441	0.0502	0.0815	-0.0132	-0.0087	0.0237	0.0009	-0.0736	-0.0103	0.0622	0.0976	-0.0695	0.1086	-0.0087	0.0396	-0.0582	-0.0336	0.0846	-0.0051	-0.0082	-0.0046	0.1091	-0.0469	-0.015	0.0378	0.0595	0.0439	0.0291	0.0079	-0.0678	-0.0162	-0.0497	-0.0944	-0.0525	0.1033	0.1096
PC12	0.0094	-0.04	-0.0342	-0.0171	0.0089	-0.0463	0.0255	0.0439	0.0232	-0.0065	0.0154	0.1175	0.0767	-0.01	0.0873	0.0314	0.0384	-0.0923	0.0505	-0.0636	-0.1223	0.0098	0.0646	0.0268	0.0171	0.0221	-0.0698	-0.0414	0.0104	-0.01	0.0061	-0.0849	0.0412	0.0012	0.0114	0.0105	0.0467	0.0113	-0.0197	0.0474	0.046	-0.0013	0.0846	-0.0502	-0.093	0.019	0.0528	-0.0308	0.0006
PC13	-0.081	0.0228	0.0709	0.0193	-0.0813	-0.0489	-0.0383	0.0165	0.0048	0.0226	-0.0364	0.0311	0.0194	0.0301	0.0099	0.0321	0.0308	0.014	-0.0935	0.0046	-0.0143	-0.0118	-0.102	0.0138	0.0125	0.0253	-0.1406	0.0865	-0.0207	0.0595	0.0108	-0.0248	-0.0166	-0.0012	-0.0547	-0.0461	-0.0274	0.0056	-0.1006	0.0006	-0.1047	-0.0639	0.0576	0.0711	0.0433	-0.0006	-0.028	-0.0298	0.0189
PC14	-0.0807	-0.0559	0.0281	-0.0116	-0.0767	0.0678	-0.0289	0.0407	0.0401	0.0858	0.0278	0.1015	0.0713	-0.0011	0.1063	0.0286	0.0151	0.0291	-0.0326	-0.0931	-0.059	0.0411	0.0053	0.0034	0.0007	0.0423	-0.0827	0.0697	-0.0177	-0.0107	-0.0578	-0.0885	0.0329	0.0586	-0.1061	0.021	0.0796	0.0133	0.0009	0.0729	0.0499	-0.0009	-0.0029	-0.0481	0.0213	-0.082	0.0283	0.0671	0.0243
PC15	-0.0208	0.065	0.0112	-0.1581	-0.0072	-0.0019	0.0419	-0.0434	-0.0043	-0.0272	0.0091	0.0417	0.015	0.0426	-0.0491	-0.0142	0.0439	0.0371	0.0066	-0.0142	0.0478	0.0013	-0.0803	-0.014	0.0366	0.0112	0.045	0.0423	0.0686	0.0791	-0.0429	0.0079	-0.0374	0.0038	0.0119	0.1136	0.021	-0.1476	-0.0749	-0.1113	0.0465	-0.101	0	0.0076	0.1111	-0.0673	-0.0279	0.0582	-0.1132
PC16	0.0526	0.0044	0.0389	0.0482	0.0116	-0.0131	-0.0625	-0.0736	0.0498	-0.1178	0.0203	0.0601	0.0794	-0.0369	-0.0413	-0.0106	-0.0303	-0.0494	-0.0212	-0.0087	-0.0873	-0.0319	-0.0099	0.0063	0.0824	-0.0027	0.1142	-0.0147	0.0466	0.0573	0.0489	0.141	0.0125	-0.0468	0.0519	-0.0203	0.0457	0.0229	0.0388	-0.0261	-0.074	-0.0369	-0.0811	-0.0046	-0.0403	-0.1082	-0.0705	-0.0646	-0.0287
PC17	0.0365	0.0385	0.0049	-0.002	0.0613	-0.0295	0.0417	-0.0114	-0.013	-0.1043	-0.0189	0.0361	0.1086	-0.0107	0.0071	-0.0006	-0.0311	-0.0336	-0.1353	-0.0521	-0.133	-0.1269	0.0134	0.1396	0.0256	0.0504	-0.0693	-0.0183	-0.0598	0.0858	0.0067	-0.1116	0.002	-0.1219	-0.0562	-0.0199	0.0597	-0.0396	-0.0125	0.0777	0.0473	0.0384	0.0717	0.0736	0.1298	0.0289	-0.0288	-0.0084	-0.0342
PC18	-0.0262	0.0419	-0.0328	0.1081	-0.0247	0	-0.0805	-0.0561	-0.0052	-0.1023	-0.089	0.0581	0.0674	0.0941	-0.0273	0.0839	-0.0133	-0.0534	-0.0624	-0.0895	-0.122	-0.0528	-0.1574	0.0202	0.0703	-0.0598	-0.0056	0.1803	-0.0229	-0.0282	-0.0123	0.0869	-0.0536	-0.0525	0.0037	-0.0688	0.0419	0.0689	-0.0078	0.0027	-0.0632	-0.0487	-0.0593	0.026	-0.0824	0.0285	0.0131	-0.0176	-0.0354
PC19	-0.0417	0.0332	-0.0463	-0.0936	-0.0217	-0.0088	-0.1206	-0.0285	0.0183	0.0379	0.0675	0.0138	0.0398	0.039	0.0207	0.0248	0.0531	0.0425	0.0766	-0.0426	0.0172	-0.0203	0.0865	0.0058	-0.0336	-0.0043	-0.065	-0.0557	-0.1222	-0.0483	-0.0301	0.0676	-0.0911	0.0081	-0.0257	0.0538	0.061	-0.0388	-0.0591	-0.0407	-0.1022	0.0051	-0.094	-0.0379	-0.0448	0.0523	0.1023	0.1179	0.0838
PC20	-0.0226	0.0004	0.005	-0.0272	0.0697	0.0199	0.0434	-0.0465	0.0116	-0.0066	-0.0561	-0.0048	-0.0532	-0.0136	-0.0915	-0.0367	0.0678	-0.0014	-0.0412	-0.1036	0.0442	-0.001	-0.0165	-0.0524	0.1149	-0.0114	-0.1003	-0.1556	0.0188	0.0983	-0.0112	-0.0909	-0.0331	0.0803	-0.0254	-0.0824	-0.1876	0.0885	-0.1777	-0.0503	0.0172	-0.0365	0.1026	-0.0442	0.034	-0.0349	-0.0357	0.0269	0.0299
PC21	-0.04	0.1327	0.0364	-0.017	-0.0357	-0.009	0.0116	-0.0131	-0.0105	-0.0106	-0.0439	0.0131	-0.0098	-0.0559	-0.0096	0.0513	0.053	0.0848	-0.0234	0.0528	0.0041	-0.0524	-0.0308	0.0321	-0.1293	0.0566	-0.02	0.1369	0.0163	-0.0811	-0.0537	-0.0173	0.0161	-0.0164	0.0501	0.1973	-0.0766	0.0523	-0.0552	0.0635	-0.0036	0.003	0.0837	0.049	-0.0037	-0.0728	0.099	-0.1209	0.0064
PC22	0.0042	0.1119	-0.0297	0.0866	-0.104	-0.047	-0.1125	0.1728	0.0173	0.1272	-0.0496	0.0112	-0.0075	-0.0222	0.0584	0.1168	0.0624	0.0895	0.0366	0.0633	-0.0232	0.0159	-0.0099	0.0109	-0.0601	-0.051	0.0116	-0.0826	0.0892	0.0218	0.1304	-0.009	0.0525	0.1099	0.0472	-0.001	-0.0287	-0.0341	0.0019	-0.0176	-0.0422	0.0873	0.0624	-0.0565	-0.0268	-0.0543	-0.0256	0.0251	-0.0296
PC23	0.0755	0.0123	-0.0321	-0.0556	0.036	0.0103	-0.0032	-0.0198	0.0231	0.0272	0.0405	0.0672	0.1668	-0.0725	-0.0891	0.0018	-0.017	0.0613	0.1084	0.1533	-0.0666	-0.0143	0.0057	0.1427	0.0807	-0.0572	0.0886	-0.0246	0.0166	0.1698	-0.0317	0	0.0073	-0.0891	0.0079	0.003	-0.0197	-0.0372	0.0752	-0.0304	-0.0058	0.0098	0.0067	0.137	-0.0482	-0.0389	0.1295	0.0758	0.0291
PC24	0.0029	0.0798	-0.0023	-0.1187	0.0057	0.0883	0.0983	-0.05	-0.0584	-0.075	0.0663	-0.0077	0.0165	-0.0012	-0.0215	-0.0546	0.0343	-0.0224	0.0297	0.0172	-0.045	-0.0311	0.1263	0.0108	0.0909	-0.1209	0.0649	0.0824	-0.0235	0.1404	0.0488	0.0395	-0.0116	0.0974	-0.0466	-0.0279	-0.0208	0.0282	-0.0324	0.0707	0.0033	0.1659	-0.0314	0.0224	-0.0399	0.1103	-0.0092	0.0423	0.0177
PC25	0.033	-0.1097	0.0285	-0.0051	0.0305	0.0147	0.0279	0.0013	0.1427	-0.0268	0.0256	0.0308	-0.0281	-0.0241	0.0933	0.0071	-0.0609	-0.0292	-0.0012	0.0267	0.0003	0.0109	-0.0057	-0.0504	0.0389	-0.0227	-0.1255	0.0302	0.0522	-0.1058	0.0116	0.0295	-0.0054	0.086	0.0147	0.077	-0.0217	-0.0512	-0.0631	0.0018	0.0445	-0.0635	-0.004	-0.0162	0.0479	0.0851	-0.0206	0.0787	-0.0029
PC26	0.0503	0.0541	-0.1278	0.0741	0.0206	-0.0949	0.0445	0.0113	0.0086	-0.0187	0.1357	0.0622	0.0217	0.0181	-0.1111	-0.1084	0.0684	0.0159	-0.0096	-0.1389	-0.0221	-0.0449	0.122	-0.0279	0.0721	0.0205	0.0611	0.0531	-0.0004	0.028	-0.022	-0.0819	0.0198	-0.0314	0.076	0.0007	-0.0691	0.0425	0.0803	0.0076	0.0599	0.0467	0.0664	-0.014	0.0125	0.0321	0.0073	-0.0239	-0.014
PC27	-0.0478	0.0404	0.0364	-0.0958	0.0945	0.1319	0.2308	-0.0082	-0.0127	-0.0518	-0.0349	-0.0081	0.0231	0.053	-0.0387	0.0498	-0.2094	-0.0169	-0.1723	-0.0108	0.0724	-0.002	-0.0154	0.112	0.0338	0.0177	0.0011	0.0382	0.0096	-0.0754	-0.0397	-0.1203	0.0156	0.1694	0.0341	-0.0687	0.0191	-0.0163	-0.055	0.0455	0.0204	-0.0274	0.0016	0.1259	0.047	-0.0212	-0.0001	0.0667	0.0357
PC28	-0.0415	0.0079	0.0068	-0.0304	0.0134	0.1677	0.1521	0.1121	-0.0121	0.0703	-0.0227	-0.0312	-0.0478	-0.0248	-0.0871	-0.0781	0.0912	0.0958	0.1089	0.0854	0.0505	0.0048	0.0261	0.0569	0.0063	0.0474	-0.0819	0.0376	-0.0062	-0.0783	0.0787	-0.1118	0.0073	0.0224	0.0215	-0.1088	0.0759	-0.0383	-0.0246	0.1262	-0.0976	-0.001	-0.0048	0.0326	-0.0531	-0.0303	-0.0524	-0.0504	0.016
PC29	-0.0136	0.0316	0.0564	-0.0141	0.0246	-0.0444	0.0995	-0.0929	0.0758	0.0655	-0.0263	0.041	0.0246	0.0326	-0.0403	0.0544	-0.0911	-0.114	0.0966	0.1267	0.0517	-0.0096	-0.0274	-0.0139	-0.0138	0.021	0.005	-0.1196	0.0528	-0.0601	0.0294	-0.0324	0.0187	-0.1023	0.0161	-0.0121	0.0212	0.084	0.0416	0.0005	-0.1217	-0.022	-0.0465	0.0509	0.0462	0.0233	0.0764	-0.0298	0.0337
PC30	-0.0719	0.0163	-0.1053	0.0179	-0.1358	-0.0196	0.2067	-0.0459	-0.0226	0.037	-0.0231	0.0759	0.076	-0.0078	-0.0822	-0.0086	0.1279	-0.0063	0.1753	0.015	-0.0027	0.0305	-0.0042	-0.0619	0.0301	-0.0289	0.0177	0.0079	-0.0145	-0.056	-0.0104	0.0828	-0.0071	0.0522	0.0062	0.0384	-0.0255	0.1013	0.0877	0.0183	0.0421	-0.0338	-0.0204	0.0602	0.0185	0.0313	0.0329	0.0263	-0.0199
PC31	0.0429	0.0414	0.0254	0.0414	-0.0491	0.0284	-0.0084	-0.0398	-0.0243	-0.043	-0.0162	-0.1133	-0.0452	0.0274	0.0085	0.0275	-0.0097	0.012	0.1523	0.0002	-0.0366	-0.0138	0.0094	0.0524	-0.0747	-0.0079	-0.0859	0.1414	-0.058	-0.1053	0.0298	0.089	-0.0206	0.0639	-0.067	0.0809	-0.0041	-0.0238	-0.0695	-0.0625	0.0965	-0.0158	0.0255	0.0837	-0.0069	0.0101	0.0767	0.0041	0.0079
PC32	-0.0019	0.0445	0.0031	-0.07	0.0245	0.0557	-0.0258	0.006	0.052	0.0395	0.0229	0.0681	-0.0645	-0.0002	-0.0807	0.0247	0.0441	-0.0111	0.0947	0.0186	-0.1183	0.1112	-0.0094	-0.0648	-0.0187	-0.0178	-0.0607	0.1176	0.0291	-0.0497	-0.0279	0.0176	0.0371	-0.0268	0.0279	0.0002	-0.0396	0.0143	-0.0515	-0.1093	-0.0264	0.0527	-0.0608	-0.1255	0.0449	0.0345	-0.0631	0.0239	-0.0354
PC33	0.0074	0.1047	0.0636	-0.0157	-0.0024	-0.0602	-0.0213	0.0373	-0.0656	-0.068	-0.0233	0.0759	0.0857	-0.0061	-0.0765	0.0904	-0.0222	-0.1347	0.0702	0.067	-0.0099	-0.0692	-0.063	0.0257	-0.0316	-0.0027	0.0193	-0.0462	-0.0499	-0.1136	-0.0156	0.047	-0.0254	0.0265	-0.0521	0.1205	0.011	-0.0285	-0.0078	0.0468	0.2758	0.0213	0.0637	0.0075	-0.0148	0.0068	-0.007	0.0443	-0.0097
PC34	0.0667	-0.0159	0.0785	-0.0123	-0.0434	0.1916	-0.0316	-0.0592	-0.0041	0.0276	-0.0471	-0.08	-0.121	-0.0514	-0.0218	-0.0091	0.0635	-0.0863	-0.0313	0.1003	-0.0383	-0.0264	0.0622	-0.0716	-0.0569	0.0204	-0.1053	-0.0625	-0.0035	-0.0526	-0.1321	0.053	0.0539	-0.0176	0.1077	-0.0212	-0.0209	0.0451	-0.1257	0.014	-0.0727	-0.0201	0.0339	0.0274	-0.0078	-0.0391	0.0028	0.0397	0.0181
PC35	-0.016	0.0589	-0.0866	-0.1873	-0.0221	0.0309	-0.0097	0.2512	0.0262	0.0565	0.0151	-0.0923	-0.0282	0.0175	0.0145	-0.0127	-0.0785	-0.0343	0.0771	0.1741	0.0701	-0.0734	-0.0266	-0.0061	0.1336	0.0803	0.0464	-0.0048	0.0162	0.1363	0.0041	0.0143	-0.1176	0.0053	-0.0429	0.0988	-0.0346	-0.1088	0.0148	0.0772	0.0543	-0.0451	0.0639	0.0208	0.0014	0.0143	-0.0142	0.039	-0.0091
[truncated: 211 more columns]
