# Supplementary material for: Plasma proteomics identifies molecular subtypes in sepsis
Source: Crit Care. 2025 Sep 2;29:392. doi: 10.1186/s13054-025-05639-6 (PMC12403962; doi:10.1186/s13054-025-05639-6)
Supplement: Supplementary file 4 — Supplementary Material 4 [file 13054_2025_5639_MOESM4_ESM.xlsx]

## Sheet: Tabelle1
Supplementary Table 9: Random forest model performances
Performances of combinations of clincial and protein features. Each classifier was based on 10 proteins and additional Ig quantities and evaluated using 100 times Monte Carlo cross validation.
class	number_clinical_features	number_protein_features	metric	mean_test	std_test	mean_train	std_train
overall	0	1	accuracy	0.446792	0.06097	0.673128	0.019377
overall	0	1	auroc	0.627635	0.0422807	0.860622	0.00852157
1	0	1	f1_score	0.390474	0.151919	0.653914	0.058249
2	0	1	f1_score	0.497186	0.156994	0.691827	0.0806135
3	0	1	f1_score	0.430539	0.101974	0.665732	0.0468585
overall	0	1	f1_score	0.4394	0.0621743	0.670491	0.0199509
overall	0	1	mcc	0.171187	0.0923743	0.511652	0.0279846
1	0	1	precision	0.386869	0.140496	0.644795	0.0485225
2	0	1	precision	0.51868	0.162691	0.713163	0.0632401
3	0	1	precision	0.432599	0.0915783	0.664607	0.0416935
overall	0	1	precision	0.446049	0.0657669	0.674188	0.0191874
1	0	1	recall	0.408125	0.180412	0.67	0.0933219
2	0	1	recall	0.490556	0.170285	0.678767	0.107887
3	0	1	recall	0.437895	0.128677	0.670274	0.0699379
overall	0	1	recall	0.445525	0.0614035	0.673014	0.0182813
overall	0	2	accuracy	0.557358	0.0857923	0.76128	0.0202496
overall	0	2	auroc	0.728616	0.0568799	0.924589	0.0117902
1	0	2	f1_score	0.504063	0.146329	0.752889	0.0393229
2	0	2	f1_score	0.587929	0.108795	0.775734	0.0441941
3	0	2	f1_score	0.562132	0.101365	0.752955	0.0351319
overall	0	2	f1_score	0.551375	0.0884135	0.760526	0.0206808
overall	0	2	mcc	0.337215	0.129646	0.643207	0.029496
1	0	2	precision	0.530115	0.154287	0.765691	0.0550777
2	0	2	precision	0.599937	0.115867	0.791712	0.0379826
3	0	2	precision	0.555187	0.0971434	0.737552	0.0459812
overall	0	2	precision	0.561747	0.0904752	0.764985	0.0200247
1	0	2	recall	0.49375	0.163681	0.744769	0.0586377
2	0	2	recall	0.588333	0.131917	0.764384	0.0704979
3	0	2	recall	0.581579	0.135146	0.772877	0.0560997
overall	0	2	recall	0.554554	0.0870776	0.760677	0.0197445
overall	0	3	accuracy	0.623019	0.0691554	0.807962	0.0190467
overall	0	3	auroc	0.792762	0.0504344	0.950358	0.00640953
1	0	3	f1_score	0.604352	0.111893	0.810394	0.0395366
2	0	3	f1_score	0.634684	0.091611	0.819284	0.0355195
3	0	3	f1_score	0.622241	0.0774916	0.793871	0.027632
overall	0	3	f1_score	0.620425	0.0715015	0.80785	0.0192432
overall	0	3	mcc	0.436157	0.104359	0.712539	0.0282532
1	0	3	precision	0.626398	0.1242	0.815719	0.0463622
2	0	3	precision	0.645748	0.0984416	0.833832	0.0301598
3	0	3	precision	0.619227	0.087968	0.780817	0.0336386
overall	0	3	precision	0.630458	0.0721561	0.810122	0.0192189
1	0	3	recall	0.596875	0.135125	0.807385	0.0524565
2	0	3	recall	0.634444	0.117435	0.806986	0.0541366
3	0	3	recall	0.634211	0.0990667	0.809452	0.0442323
overall	0	3	recall	0.621843	0.0705526	0.807941	0.0187751
overall	0	4	accuracy	0.660189	0.0579222	0.843128	0.0185643
overall	0	4	auroc	0.828122	0.0422344	0.96459	0.00433726
1	0	4	f1_score	0.653586	0.0907546	0.84914	0.0287748
2	0	4	f1_score	0.664756	0.0784564	0.851796	0.0264826
3	0	4	f1_score	0.654612	0.0741775	0.829014	0.0220927
overall	0	4	f1_score	0.657651	0.0593306	0.843317	0.0185969
overall	0	4	mcc	0.492872	0.0872803	0.764962	0.0277836
1	0	4	precision	0.667056	0.0953571	0.845411	0.0351745
2	0	4	precision	0.676967	0.0840172	0.864609	0.029652
3	0	4	precision	0.657785	0.082021	0.823008	0.0269298
overall	0	4	precision	0.667269	0.0592002	0.844343	0.0185096
1	0	4	recall	0.655	0.128879	0.854154	0.0384681
2	0	4	recall	0.662778	0.106602	0.840274	0.0360712
3	0	4	recall	0.662105	0.106368	0.836164	0.0333802
overall	0	4	recall	0.659961	0.0588625	0.843531	0.0185622
overall	0	5	accuracy	0.676038	0.0568924	0.868009	0.0170331
overall	0	5	auroc	0.848258	0.0366506	0.972302	0.00416244
1	0	5	f1_score	0.676145	0.0826593	0.877005	0.0221125
2	0	5	f1_score	0.685383	0.0754116	0.876631	0.0265644
3	0	5	f1_score	0.661642	0.0726822	0.851435	0.0226564
overall	0	5	f1_score	0.67439	0.0574423	0.868357	0.0169004
overall	0	5	mcc	0.516616	0.0860871	0.802309	0.0255329
1	0	5	precision	0.684292	0.0814763	0.868685	0.0292776
2	0	5	precision	0.702689	0.0783797	0.891716	0.0302671
3	0	5	precision	0.662916	0.0896188	0.847	0.0296606
overall	0	5	precision	0.683299	0.0576404	0.869134	0.0168171
1	0	5	recall	0.68125	0.120663	0.886462	0.0309845
2	0	5	recall	0.677778	0.106234	0.862877	0.0351275
3	0	5	recall	0.67	0.0983524	0.856712	0.0284441
overall	0	5	recall	0.676343	0.0573915	0.868684	0.0169293
overall	0	6	accuracy	0.695283	0.0569758	0.88327	0.0158645
overall	0	6	auroc	0.863522	0.0331593	0.977954	0.00359982
1	0	6	f1_score	0.703934	0.0743827	0.893206	0.0215412
2	0	6	f1_score	0.702879	0.0753634	0.892943	0.020746
3	0	6	f1_score	0.677544	0.0726133	0.864854	0.0197462
overall	0	6	f1_score	0.694786	0.0571344	0.883668	0.0158375
overall	0	6	mcc	0.545073	0.0858593	0.825198	0.0238016
1	0	6	precision	0.702938	0.0819434	0.883118	0.0285903
2	0	6	precision	0.723088	0.0845981	0.908526	0.0265408
3	0	6	precision	0.67931	0.0802543	0.86126	0.0261326
overall	0	6	precision	0.701778	0.056986	0.884301	0.015879
1	0	6	recall	0.714375	0.103313	0.904308	0.0278816
2	0	6	recall	0.690556	0.0945104	0.87863	0.0289461
3	0	6	recall	0.683684	0.0985343	0.869178	0.0265808
overall	0	6	recall	0.696205	0.0572739	0.884039	0.015812
overall	0	7	accuracy	0.71566	0.0556269	0.899716	0.0158797
overall	0	7	auroc	0.874543	0.0317939	0.982038	0.0029417
1	0	7	f1_score	0.730506	0.0762149	0.910821	0.0199404
2	0	7	f1_score	0.720411	0.0733506	0.907024	0.0195663
3	0	7	f1_score	0.694857	0.0691396	0.882429	0.0203856
overall	0	7	f1_score	0.715258	0.0561145	0.900091	0.0158099
overall	0	7	mcc	0.575898	0.0839391	0.84981	0.0238041
1	0	7	precision	0.729282	0.0792127	0.898862	0.0258843
2	0	7	precision	0.736232	0.0827784	0.919091	0.0245222
3	0	7	precision	0.70119	0.0826858	0.883254	0.0259243
overall	0	7	precision	0.722235	0.0559913	0.900402	0.0157763
1	0	7	recall	0.74125	0.110604	0.923692	0.0254933
2	0	7	recall	0.712222	0.0945517	0.89589	0.0271191
3	0	7	recall	0.697368	0.0950303	0.882192	0.0261947
overall	0	7	recall	0.716947	0.0563994	0.900591	0.0158036
overall	0	8	accuracy	0.73283	0.0505085	0.908768	0.0137619
overall	0	8	auroc	0.885995	0.0300817	0.984798	0.00276857
1	0	8	f1_score	0.746845	0.0688864	0.92033	0.0172642
2	0	8	f1_score	0.737606	0.0710373	0.917435	0.0185174
3	0	8	f1_score	0.713678	0.0644512	0.889682	0.0185857
overall	0	8	f1_score	0.73271	0.0508426	0.909149	0.0136285
overall	0	8	mcc	0.601576	0.0762902	0.863467	0.0206286
1	0	8	precision	0.744139	0.0754807	0.907863	0.0244607
2	0	8	precision	0.75584	0.0837359	0.931109	0.023836
3	0	8	precision	0.718653	0.0765987	0.8897	0.0241068
overall	0	8	precision	0.739544	0.0503665	0.909557	0.0135806
1	0	8	recall	0.75875	0.102456	0.933846	0.0251705
2	0	8	recall	0.726667	0.0874605	0.904795	0.026652
3	0	8	recall	0.716842	0.0900115	0.890411	0.028013
overall	0	8	recall	0.734086	0.0511416	0.909684	0.0136347
overall	0	9	accuracy	0.739811	0.0521599	0.917725	0.0124122
overall	0	9	auroc	0.891345	0.0309266	0.987645	0.00235326
1	0	9	f1_score	0.760829	0.0644637	0.929071	0.0158307
2	0	9	f1_score	0.742265	0.0722781	0.926432	0.0143979
3	0	9	f1_score	0.717721	0.0700909	0.898931	0.0166782
overall	0	9	f1_score	0.740272	0.0521876	0.918145	0.012341
overall	0	9	mcc	0.612221	0.0782356	0.87688	0.0186115
1	0	9	precision	0.756482	0.0877565	0.916828	0.0214818
2	0	9	precision	0.76824	0.0845826	0.942351	0.0198408
3	0	9	precision	0.718259	0.0774461	0.89642	0.0239134
overall	0	9	precision	0.747661	0.0521558	0.918533	0.0122465
1	0	9	recall	0.775625	0.0927854	0.942154	0.0225259
2	0	9	recall	0.724444	0.0896572	0.911644	0.0241915
3	0	9	recall	0.724211	0.0934702	0.902055	0.0229036
overall	0	9	recall	0.741427	0.051839	0.918617	0.0124112
overall	0	10	accuracy	0.755283	0.0591484	0.923318	0.0114591
overall	0	10	auroc	0.900487	0.0302706	0.989295	0.00203407
1	0	10	f1_score	0.783603	0.0702378	0.935524	0.0140862
2	0	10	f1_score	0.757403	0.0730169	0.93175	0.0145684
3	0	10	f1_score	0.72782	0.0770119	0.904057	0.0155575
overall	0	10	f1_score	0.756275	0.0590927	0.923777	0.0113431
overall	0	10	mcc	0.635835	0.0884388	0.885245	0.0171746
1	0	10	precision	0.779005	0.0918797	0.923227	0.0200809
2	0	10	precision	0.777557	0.0899979	0.946681	0.0204212
3	0	10	precision	0.735655	0.088221	0.902414	0.0242364
overall	0	10	precision	0.764072	0.0581348	0.924107	0.0111595
1	0	10	recall	0.798125	0.0935309	0.948615	0.0204217
2	0	10	recall	0.746111	0.0921724	0.917808	0.0225386
3	0	10	recall	0.727895	0.0995401	0.906301	0.0207631
overall	0	10	recall	0.757377	0.0589516	0.924242	0.0114815
overall	0	11	accuracy	0.763208	0.0516806	0.929858	0.0120501
overall	0	11	auroc	0.905485	0.0288541	0.990742	0.00194018
1	0	11	f1_score	0.795788	0.0637516	0.942869	0.0145505
2	0	11	f1_score	0.759866	0.0641296	0.937711	0.0138771
3	0	11	f1_score	0.736632	0.0669595	0.910405	0.0163017
overall	0	11	f1_score	0.764095	0.0517527	0.930328	0.0119668
overall	0	11	mcc	0.647408	0.0771205	0.895055	0.0180883
1	0	11	precision	0.785179	0.0833767	0.929283	0.0191318
2	0	11	precision	0.785312	0.0820176	0.954083	0.0190582
3	0	11	precision	0.7423	0.076055	0.908323	0.0227935
overall	0	11	precision	0.77093	0.0501559	0.930563	0.0119222
1	0	11	recall	0.816875	0.0936995	0.957231	0.0201103
2	0	11	recall	0.743889	0.0861007	0.922329	0.0211552
3	0	11	recall	0.736316	0.083132	0.913014	0.0220605
overall	0	11	recall	0.765693	0.0517386	0.930858	0.0120245
overall	0	12	accuracy	0.769623	0.0503355	0.93545	0.0108989
overall	0	12	auroc	0.910062	0.0275886	0.991929	0.00162886
1	0	12	f1_score	0.805555	0.0627346	0.947346	0.0137212
2	0	12	f1_score	0.761925	0.0635124	0.944094	0.0130116
3	0	12	f1_score	0.743798	0.0673576	0.916247	0.0143033
overall	0	12	f1_score	0.770426	0.0509224	0.935896	0.0108465
overall	0	12	mcc	0.657286	0.07479	0.903451	0.016349
1	0	12	precision	0.792745	0.0824111	0.933755	0.0189202
2	0	12	precision	0.788092	0.0779968	0.961089	0.0181705
3	0	12	precision	0.750066	0.073923	0.91358	0.0207305
overall	0	12	precision	0.776968	0.0493234	0.936141	0.0107877
1	0	12	recall	0.828125	0.0894423	0.961692	0.0186182
2	0	12	recall	0.744444	0.0846786	0.928082	0.0197002
3	0	12	recall	0.744211	0.0903962	0.919452	0.0214422
overall	0	12	recall	0.77226	0.0502636	0.936409	0.0109089
overall	0	13	accuracy	0.775283	0.0515915	0.938815	0.00999356
overall	0	13	auroc	0.913978	0.0277407	0.992623	0.00146112
1	0	13	f1_score	0.812807	0.0627225	0.950961	0.0125807
2	0	13	f1_score	0.769573	0.0701741	0.94638	0.0124017
3	0	13	f1_score	0.746388	0.0643129	0.920491	0.0130335
overall	0	13	f1_score	0.776256	0.0518187	0.939277	0.00996408
overall	0	13	mcc	0.665829	0.076722	0.908493	0.0149894
1	0	13	precision	0.796548	0.079841	0.937885	0.0185842
2	0	13	precision	0.805593	0.0818028	0.963875	0.0179002
3	0	13	precision	0.747385	0.0763983	0.916829	0.0193627
overall	0	13	precision	0.783175	0.049748	0.93953	0.00992789
1	0	13	recall	0.838125	0.0875338	0.964769	0.0175337
2	0	13	recall	0.744444	0.0947559	0.929863	0.0182939
3	0	13	recall	0.751579	0.0833287	0.924658	0.0200932
overall	0	13	recall	0.778049	0.0515763	0.939763	0.0100048
overall	0	14	accuracy	0.78434	0.0482909	0.940474	0.0108893
overall	0	14	auroc	0.917955	0.0252303	0.993087	0.00122637
1	0	14	f1_score	0.818614	0.0614617	0.953862	0.0126924
2	0	14	f1_score	0.78111	0.0642828	0.94754	0.0119864
3	0	14	f1_score	0.755816	0.0650285	0.921422	0.0139298
overall	0	14	f1_score	0.78518	0.0485761	0.940941	0.0108207
overall	0	14	mcc	0.679691	0.0715738	0.910978	0.0163664
1	0	14	precision	0.7966	0.0743853	0.939541	0.0158342
2	0	14	precision	0.815287	0.0809806	0.964005	0.0178196
3	0	14	precision	0.762886	0.076285	0.919742	0.0204401
overall	0	14	precision	0.791591	0.0468552	0.941096	0.0107578
1	0	14	recall	0.85	0.0883883	0.968923	0.0186804
2	0	14	recall	0.756111	0.0835276	0.932055	0.0196564
3	0	14	recall	0.755789	0.0877257	0.923562	0.0198732
overall	0	14	recall	0.7873	0.0480735	0.941513	0.0109221
overall	0	15	accuracy	0.78283	0.0520357	0.944882	0.0104064
overall	0	15	auroc	0.919122	0.0251196	0.993741	0.00122631
1	0	15	f1_score	0.819871	0.0548461	0.95704	0.0115285
2	0	15	f1_score	0.775954	0.0761051	0.950766	0.0120623
3	0	15	f1_score	0.755274	0.063947	0.928152	0.0140981
overall	0	15	f1_score	0.7837	0.0522701	0.945319	0.0103134
overall	0	15	mcc	0.677288	0.0773515	0.917586	0.0155357
1	0	15	precision	0.799096	0.0734241	0.943477	0.0178254
2	0	15	precision	0.810965	0.0853634	0.966657	0.0167154
3	0	15	precision	0.76045	0.0761873	0.926354	0.0213968
overall	0	15	precision	0.79017	0.0504014	0.945496	0.0101326
1	0	15	recall	0.849375	0.0799971	0.971385	0.0174961
2	0	15	recall	0.751111	0.095894	0.935753	0.0191459
3	0	15	recall	0.756842	0.084562	0.930411	0.0189454
overall	0	15	recall	0.785776	0.0519316	0.94585	0.0103486
overall	0	16	accuracy	0.785283	0.0415268	0.947583	0.0101003
overall	0	16	auroc	0.920108	0.0234977	0.99443	0.00123003
1	0	16	f1_score	0.824871	0.0513753	0.958837	0.0120206
2	0	16	f1_score	0.780267	0.0596191	0.954344	0.0110542
3	0	16	f1_score	0.754794	0.0591829	0.930796	0.0139805
overall	0	16	f1_score	0.786644	0.0411466	0.947993	0.0100626
overall	0	16	mcc	0.680728	0.0620486	0.921613	0.0151042
1	0	16	precision	0.804258	0.0717905	0.944728	0.0189387
2	0	16	precision	0.817269	0.078293	0.97097	0.0131233
3	0	16	precision	0.757151	0.0730513	0.92857	0.0185757
overall	0	16	precision	0.792893	0.0400559	0.948089	0.0100175
1	0	16	recall	0.854375	0.0794825	0.973692	0.0148782
2	0	16	recall	0.752778	0.0787161	0.938493	0.0166918
3	0	16	recall	0.757895	0.0755516	0.933425	0.0202361
overall	0	16	recall	0.788349	0.0414783	0.948537	0.0100212
overall	0	17	accuracy	0.790377	0.0496595	0.949905	0.00916853
overall	0	17	auroc	0.922844	0.0232945	0.994921	0.00118277
1	0	17	f1_score	0.832312	0.0519777	0.960996	0.0106868
2	0	17	f1_score	0.784604	0.0671967	0.956195	0.0101027
3	0	17	f1_score	0.758288	0.0662243	0.933739	0.0129341
overall	0	17	f1_score	0.791735	0.0495021	0.95031	0.00912428
overall	0	17	mcc	0.689013	0.0739784	0.925084	0.0137844
1	0	17	precision	0.816178	0.0778319	0.94863	0.0161947
2	0	17	precision	0.822223	0.0838544	0.971484	0.0163828
3	0	17	precision	0.760553	0.0823348	0.931239	0.0179289
overall	0	17	precision	0.799652	0.0485755	0.950451	0.0091296
1	0	17	recall	0.8575	0.0774841	0.974	0.0160233
2	0	17	recall	0.758333	0.0905068	0.941644	0.0141237
3	0	17	recall	0.764211	0.090847	0.936712	0.0211305
overall	0	17	recall	0.793348	0.0491857	0.950785	0.00918259
overall	0	18	accuracy	0.796415	0.0481447	0.953175	0.00974493
overall	0	18	auroc	0.923194	0.0230972	0.9953	0.00123843
1	0	18	f1_score	0.835323	0.057705	0.963838	0.0121234
2	0	18	f1_score	0.794634	0.0598029	0.958143	0.0105469
3	0	18	f1_score	0.763034	0.0651707	0.938703	0.012667
overall	0	18	f1_score	0.797664	0.0481036	0.953561	0.00971596
overall	0	18	mcc	0.697913	0.0721289	0.929938	0.0146286
1	0	18	precision	0.816517	0.0780736	0.952689	0.0173636
2	0	18	precision	0.828054	0.0776979	0.971273	0.0151137
3	0	18	precision	0.768893	0.0788437	0.936951	0.018207
overall	0	18	precision	0.804488	0.047852	0.953638	0.00968322
1	0	18	recall	0.863125	0.0827131	0.975538	0.0162308
2	0	18	recall	0.771111	0.084043	0.945616	0.0156316
3	0	18	recall	0.764211	0.0886648	0.940822	0.0181482
overall	0	18	recall	0.799482	0.0480016	0.953992	0.00975949
overall	0	19	accuracy	0.797925	0.0521599	0.952938	0.0101994
overall	0	19	auroc	0.925069	0.0247294	0.995426	0.00118664
1	0	19	f1_score	0.838001	0.0584805	0.964638	0.0109255
2	0	19	f1_score	0.796115	0.0682471	0.957016	0.0116902
3	0	19	f1_score	0.76429	0.0666508	0.938399	0.0141884
overall	0	19	f1_score	0.799469	0.0519126	0.953351	0.0101049
overall	0	19	mcc	0.699978	0.0778188	0.929599	0.0153111
1	0	19	precision	0.823199	0.0800236	0.952736	0.0166676
2	0	19	precision	0.832117	0.0826054	0.970491	0.0170365
3	0	19	precision	0.764695	0.0811319	0.937034	0.0192802
overall	0	19	precision	0.80667	0.0505817	0.95342	0.0101575
1	0	19	recall	0.86125	0.080236	0.977077	0.0135671
2	0	19	recall	0.77	0.088643	0.944247	0.0177656
3	0	19	recall	0.771053	0.0886316	0.940137	0.019534
overall	0	19	recall	0.800768	0.0519551	0.95382	0.0100618
overall	0	20	accuracy	0.79717	0.0501982	0.955735	0.00983624
overall	0	20	auroc	0.926314	0.0246106	0.995761	0.00111273
1	0	20	f1_score	0.839171	0.0538569	0.966546	0.0126264
2	0	20	f1_score	0.793132	0.0658415	0.95983	0.0103732
3	0	20	f1_score	0.763606	0.0631199	0.941971	0.0126988
overall	0	20	f1_score	0.798636	0.0498935	0.956116	0.00983754
overall	0	20	mcc	0.698728	0.074718	0.933789	0.0147377
1	0	20	precision	0.821267	0.0737333	0.954733	0.0186862
2	0	20	precision	0.827056	0.0804615	0.973917	0.0149725
3	0	20	precision	0.767734	0.0795235	0.939866	0.0158708
overall	0	20	precision	0.805352	0.0474921	0.956172	0.00985103
1	0	20	recall	0.86625	0.0814271	0.978923	0.014775
2	0	20	recall	0.768333	0.0854319	0.946438	0.0167598
3	0	20	recall	0.766316	0.0817147	0.944384	0.0187584
overall	0	20	recall	0.8003	0.0502589	0.956582	0.00978122
overall	0	21	accuracy	0.79566	0.0490152	0.958531	0.0117715
overall	0	21	auroc	0.925921	0.0239861	0.995989	0.00114883
1	0	21	f1_score	0.833733	0.0587365	0.96963	0.013516
2	0	21	f1_score	0.793243	0.0605219	0.961278	0.0116049
3	0	21	f1_score	0.763878	0.0644178	0.945861	0.0156477
overall	0	21	f1_score	0.796951	0.0489219	0.958923	0.0117729
overall	0	21	mcc	0.696529	0.072688	0.937967	0.0176314
1	0	21	precision	0.819753	0.0777121	0.959313	0.0205283
2	0	21	precision	0.827911	0.0720166	0.974148	0.0165344
3	0	21	precision	0.764509	0.0790115	0.943525	0.017321
overall	0	21	precision	0.804058	0.0461696	0.958996	0.0118506
1	0	21	recall	0.856875	0.0858038	0.980462	0.014645
2	0	21	recall	0.767778	0.0844501	0.949041	0.0170941
3	0	21	recall	0.770526	0.0854638	0.948493	0.021428
overall	0	21	recall	0.798393	0.0492483	0.959332	0.0116265
overall	0	22	accuracy	0.796604	0.0512057	0.959242	0.00976168
overall	0	22	auroc	0.927909	0.0236996	0.996234	0.00107145
1	0	22	f1_score	0.839204	0.0557383	0.970352	0.0106111
2	0	22	f1_score	0.794769	0.0646934	0.961359	0.0116811
3	0	22	f1_score	0.760377	0.0687966	0.947175	0.0132482
overall	0	22	f1_score	0.798117	0.0508879	0.959629	0.00970924
overall	0	22	mcc	0.697685	0.0768217	0.939031	0.0146044
1	0	22	precision	0.825399	0.0734352	0.960254	0.01675
2	0	22	precision	0.824086	0.0818425	0.974019	0.0167062
3	0	22	precision	0.764023	0.0811247	0.944821	0.0164733
overall	0	22	precision	0.804502	0.0501065	0.959698	0.00973302
1	0	22	recall	0.860625	0.0803711	0.980923	0.0136768
2	0	22	recall	0.774444	0.0860735	0.949315	0.0168055
3	0	22	recall	0.763684	0.0902335	0.949863	0.0195888
overall	0	22	recall	0.799585	0.0511206	0.960034	0.0095972
overall	0	23	accuracy	0.800943	0.0533918	0.961517	0.0086863
overall	0	23	auroc	0.927888	0.0239265	0.996441	0.000921417
1	0	23	f1_score	0.841922	0.058619	0.972713	0.0107702
2	0	23	f1_score	0.797856	0.0691793	0.962891	0.0120709
3	0	23	f1_score	0.76713	0.0673451	0.950091	0.0110865
overall	0	23	f1_score	0.802303	0.0533134	0.961898	0.00863822
overall	0	23	mcc	0.704751	0.0791584	0.942425	0.0130242
1	0	23	precision	0.829883	0.0800266	0.962171	0.0155821
2	0	23	precision	0.830291	0.0799213	0.975381	0.0163079
3	0	23	precision	0.76981	0.0822949	0.948151	0.0145745
overall	0	23	precision	0.809995	0.0507675	0.961901	0.00867803
1	0	23	recall	0.8625	0.0819006	0.983692	0.0134476
2	0	23	recall	0.776111	0.0958859	0.950959	0.016311
3	0	23	recall	0.772632	0.0912771	0.952329	0.0175752
overall	0	23	recall	0.803748	0.053302	0.962327	0.00857078
overall	0	24	accuracy	0.79717	0.0524404	0.962749	0.00971555
overall	0	24	auroc	0.929148	0.0226032	0.996567	0.000997422
1	0	24	f1_score	0.833871	0.0593141	0.973219	0.0109585
2	0	24	f1_score	0.799447	0.0662094	0.964186	0.0120552
3	0	24	f1_score	0.761764	0.0662435	0.951963	0.0128209
overall	0	24	f1_score	0.798361	0.0522602	0.963123	0.00964536
overall	0	24	mcc	0.698886	0.0784188	0.944296	0.0145582
1	0	24	precision	0.821106	0.0706016	0.964094	0.0171545
2	0	24	precision	0.827029	0.0832547	0.977327	0.0163888
3	0	24	precision	0.768782	0.0834701	0.948288	0.0169896
overall	0	24	precision	0.805639	0.0498167	0.963236	0.00967974
1	0	24	recall	0.85625	0.0942223	0.982769	0.0135291
2	0	24	recall	0.780556	0.0848166	0.951644	0.0164585
3	0	24	recall	0.763158	0.0896127	0.956027	0.0195961
overall	0	24	recall	0.799988	0.0527525	0.96348	0.00956985
overall	1	0	accuracy	0.471887	0.0629214	0.65545	0.0155152
overall	1	0	auroc	0.651613	0.046272	0.847314	0.00955034
1	1	0	f1_score	0.489432	0.090393	0.668191	0.0269745
2	1	0	f1_score	0.548884	0.0743269	0.700019	0.0176067
3	1	0	f1_score	0.358948	0.106817	0.592402	0.0348477
overall	1	0	f1_score	0.465755	0.0630517	0.653537	0.0162419
overall	1	0	mcc	0.211339	0.0968512	0.484663	0.0231877
1	1	0	precision	0.497015	0.0922043	0.672435	0.0364096
2	1	0	precision	0.526977	0.0727581	0.668945	0.0275445
3	1	0	precision	0.399819	0.118262	0.630489	0.0434985
overall	1	0	precision	0.474603	0.0684225	0.65729	0.0162579
1	1	0	recall	0.495625	0.119267	0.667538	0.050098
2	1	0	recall	0.589444	0.125075	0.73726	0.0445859
3	1	0	recall	0.340526	0.125055	0.562877	0.0551426
overall	1	0	recall	0.475199	0.0628316	0.655892	0.0155183
overall	1	1	accuracy	0.546415	0.0600812	0.753697	0.0206248
overall	1	1	auroc	0.728802	0.0474789	0.919952	0.00797412
1	1	1	f1_score	0.524264	0.0800155	0.743909	0.036757
2	1	1	f1_score	0.608648	0.0768708	0.794637	0.0361635
3	1	1	f1_score	0.494508	0.10125	0.718444	0.0397743
overall	1	1	f1_score	0.542473	0.060489	0.75233	0.0208588
overall	1	1	mcc	0.322015	0.0918	0.631431	0.03099
1	1	1	precision	0.544454	0.0873411	0.74912	0.0439452
2	1	1	precision	0.596376	0.0857888	0.77474	0.0362323
3	1	1	precision	0.517455	0.110567	0.74109	0.0537141
overall	1	1	precision	0.552762	0.0637797	0.754984	0.0210921
1	1	1	recall	0.520625	0.113782	0.741538	0.0533387
2	1	1	recall	0.634444	0.111721	0.817397	0.0524276
3	1	1	recall	0.484737	0.123442	0.700822	0.0553699
overall	1	1	recall	0.546602	0.0597009	0.753253	0.0205734
overall	1	2	accuracy	0.6	0.0646968	0.807725	0.0225663
overall	1	2	auroc	0.782776	0.0471241	0.948191	0.00881272
1	1	2	f1_score	0.578957	0.0984139	0.79939	0.0334238
2	1	2	f1_score	0.639398	0.0789204	0.838152	0.0286713
3	1	2	f1_score	0.57216	0.0953001	0.783394	0.0383406
overall	1	2	f1_score	0.596838	0.0661483	0.806978	0.0228103
overall	1	2	mcc	0.402307	0.0985964	0.712189	0.0337997
1	1	2	precision	0.599914	0.110631	0.803105	0.0434814
2	1	2	precision	0.636814	0.0806216	0.831192	0.0276372
3	1	2	precision	0.585766	0.100199	0.792508	0.0466948
overall	1	2	precision	0.607498	0.0676405	0.808935	0.0229913
1	1	2	recall	0.57625	0.133126	0.798	0.0467792
2	1	2	recall	0.651111	0.108292	0.846849	0.0472284
3	1	2	recall	0.571579	0.118285	0.77726	0.0545386
overall	1	2	recall	0.599647	0.065471	0.80737	0.0224989
overall	1	3	accuracy	0.64434	0.064495	0.84019	0.0173329
overall	1	3	auroc	0.821094	0.0442703	0.965076	0.004985
1	1	3	f1_score	0.626141	0.0897519	0.83426	0.02884
2	1	3	f1_score	0.673489	0.0820663	0.860855	0.0258814
3	1	3	f1_score	0.62742	0.0843946	0.824659	0.0229024
overall	1	3	f1_score	0.64235	0.0649496	0.839925	0.0174617
overall	1	3	mcc	0.469032	0.0970974	0.760635	0.0258103
1	1	3	precision	0.644524	0.109728	0.833735	0.0405766
2	1	3	precision	0.676489	0.0943827	0.864084	0.0295071
3	1	3	precision	0.637375	0.0898681	0.826003	0.0305547
overall	1	3	precision	0.652796	0.0656037	0.841274	0.0173797
1	1	3	recall	0.624375	0.120334	0.836462	0.0371513
2	1	3	recall	0.678333	0.101213	0.85863	0.0361059
3	1	3	recall	0.628947	0.113543	0.825068	0.0390795
overall	1	3	recall	0.643885	0.0648839	0.840053	0.0172767
overall	1	4	accuracy	0.670566	0.0533948	0.868152	0.0176223
overall	1	4	auroc	0.847364	0.0410001	0.973733	0.00415145
1	1	4	f1_score	0.658648	0.090017	0.866809	0.0271064
2	1	4	f1_score	0.690185	0.070817	0.887157	0.0218055
3	1	4	f1_score	0.655896	0.0704222	0.850335	0.0225987
overall	1	4	f1_score	0.668243	0.0552839	0.8681	0.0177055
overall	1	4	mcc	0.508239	0.0805514	0.802421	0.0264138
1	1	4	precision	0.6683	0.0929042	0.86285	0.0351668
2	1	4	precision	0.697605	0.0765219	0.891907	0.0262767
3	1	4	precision	0.66372	0.0790129	0.851815	0.0285949
overall	1	4	precision	0.676542	0.054949	0.868857	0.0176819
1	1	4	recall	0.66125	0.121537	0.872	0.0353863
2	1	4	recall	0.691667	0.101238	0.883151	0.0298764
3	1	4	recall	0.658421	0.102159	0.849726	0.0306283
overall	1	4	recall	0.670446	0.0547089	0.868292	0.0176948
overall	1	5	accuracy	0.690189	0.0581505	0.888341	0.0180791
overall	1	5	auroc	0.863039	0.0350961	0.979441	0.00353017
1	1	5	f1_score	0.685972	0.0804698	0.889716	0.0234397
2	1	5	f1_score	0.708333	0.077094	0.904768	0.0231669
3	1	5	f1_score	0.672563	0.0731349	0.870618	0.0210115
overall	1	5	f1_score	0.688956	0.0586681	0.888367	0.0181156
overall	1	5	mcc	0.537385	0.0880019	0.832783	0.0269842
1	1	5	precision	0.686735	0.0771246	0.880219	0.0329552
2	1	5	precision	0.722233	0.0804195	0.912412	0.0255016
3	1	5	precision	0.678523	0.0891721	0.874098	0.0257408
overall	1	5	precision	0.69583	0.0583866	0.88891	0.0179671
1	1	5	recall	0.695625	0.116726	0.900462	0.0300184
2	1	5	recall	0.701667	0.0997737	0.897945	0.0322513
3	1	5	recall	0.674737	0.0920403	0.867945	0.0299439
overall	1	5	recall	0.690676	0.0587336	0.888784	0.0179924
overall	1	6	accuracy	0.712453	0.0578368	0.901801	0.0151089
overall	1	6	auroc	0.875125	0.0314101	0.983629	0.00310756
1	1	6	f1_score	0.716531	0.0773486	0.905819	0.0172377
2	1	6	f1_score	0.724273	0.0849938	0.917245	0.0200078
3	1	6	f1_score	0.694059	0.0717577	0.882866	0.0195427
overall	1	6	f1_score	0.711621	0.0583166	0.901977	0.0149629
overall	1	6	mcc	0.57106	0.0872401	0.8529	0.0226491
1	1	6	precision	0.718658	0.0810994	0.896208	0.0252181
2	1	6	precision	0.745663	0.09217	0.926097	0.021651
3	1	6	precision	0.693802	0.0842138	0.884811	0.0289045
overall	1	6	precision	0.719374	0.0581922	0.902372	0.0148886
1	1	6	recall	0.72625	0.114723	0.916308	0.0235837
2	1	6	recall	0.710556	0.101827	0.909041	0.0277765
3	1	6	recall	0.702632	0.0962008	0.881644	0.0237283
overall	1	6	recall	0.713146	0.058148	0.902331	0.0150001
overall	1	7	accuracy	0.731887	0.0525719	0.912986	0.0146428
overall	1	7	auroc	0.885421	0.0309276	0.986342	0.00264899
1	1	7	f1_score	0.742225	0.0736806	0.918024	0.0199316
2	1	7	f1_score	0.743335	0.0717724	0.926906	0.0170103
3	1	7	f1_score	0.708966	0.0677464	0.894584	0.0190378
overall	1	7	f1_score	0.731509	0.0533111	0.913172	0.0146496
overall	1	7	mcc	0.599962	0.0786508	0.869684	0.0219774
1	1	7	precision	0.746628	0.076491	0.906148	0.0261814
2	1	7	precision	0.757781	0.0785108	0.935929	0.0238073
3	1	7	precision	0.71021	0.0771469	0.898144	0.022925
overall	1	7	precision	0.738206	0.0520523	0.913407	0.0146473
1	1	7	recall	0.7475	0.10694	0.930769	0.024594
2	1	7	recall	0.735	0.0903275	0.918493	0.02064
3	1	7	recall	0.715789	0.0946245	0.891644	0.0271257
overall	1	7	recall	0.732763	0.0531125	0.913635	0.0146604
overall	1	8	accuracy	0.733962	0.050706	0.920711	0.0118766
overall	1	8	auroc	0.891496	0.0299203	0.988938	0.00220303
1	1	8	f1_score	0.747369	0.0667135	0.927406	0.0155753
2	1	8	f1_score	0.746133	0.0678836	0.932614	0.0153931
3	1	8	f1_score	0.708455	0.0665903	0.902942	0.0157634
overall	1	8	f1_score	0.733985	0.0508395	0.920987	0.0118458
overall	1	8	mcc	0.603396	0.0766496	0.881281	0.0178602
1	1	8	precision	0.746083	0.0782807	0.916572	0.0233045
2	1	8	precision	0.76551	0.0847036	0.945252	0.0200118
3	1	8	precision	0.712172	0.0739217	0.902061	0.0218086
overall	1	8	precision	0.741255	0.0506155	0.921295	0.0119639
1	1	8	recall	0.759375	0.102592	0.939077	0.0216381
2	1	8	recall	0.733889	0.0814107	0.920685	0.0208156
3	1	8	recall	0.712632	0.0959226	0.904384	0.0232
overall	1	8	recall	0.735298	0.0511189	0.921382	0.0118259
overall	1	9	accuracy	0.740377	0.0529689	0.926161	0.0138573
overall	1	9	auroc	0.899735	0.0295441	0.990395	0.00225415
1	1	9	f1_score	0.755431	0.0636233	0.933446	0.0154952
2	1	9	f1_score	0.749418	0.0720274	0.938079	0.0152807
3	1	9	f1_score	0.716169	0.0703759	0.907711	0.0183456
overall	1	9	f1_score	0.740339	0.052766	0.926412	0.0138
overall	1	9	mcc	0.613125	0.0796768	0.889477	0.020774
1	1	9	precision	0.754387	0.0756223	0.92052	0.0211672
2	1	9	precision	0.769209	0.0836659	0.949619	0.019562
3	1	9	precision	0.719126	0.0782698	0.909682	0.0235907
overall	1	9	precision	0.747574	0.0525379	0.926607	0.0137414
1	1	9	recall	0.7675	0.100927	0.947231	0.0220035
2	1	9	recall	0.736667	0.0888538	0.92726	0.022597
3	1	9	recall	0.721053	0.0979661	0.906301	0.024913
overall	1	9	recall	0.74174	0.0526393	0.926931	0.0138195
overall	1	10	accuracy	0.756792	0.0538959	0.931659	0.0125333
overall	1	10	auroc	0.905432	0.0286394	0.991637	0.00205487
1	1	10	f1_score	0.782634	0.062076	0.94002	0.0143379
2	1	10	f1_score	0.754336	0.071653	0.943242	0.0147978
3	1	10	f1_score	0.734927	0.0701746	0.912611	0.0162809
overall	1	10	f1_score	0.757299	0.0538912	0.931958	0.0125037
overall	1	10	mcc	0.637896	0.0802914	0.897713	0.0187657
1	1	10	precision	0.768661	0.0760099	0.927491	0.0208677
2	1	10	precision	0.788154	0.0839086	0.955598	0.0197617
3	1	10	precision	0.735738	0.0804363	0.913338	0.0203049
overall	1	10	precision	0.764184	0.0523225	0.932142	0.0124702
1	1	10	recall	0.805	0.0876172	0.953385	0.0206817
2	1	10	recall	0.73	0.0900389	0.931644	0.0217245
3	1	10	recall	0.741579	0.0934627	0.912329	0.0228725
overall	1	10	recall	0.75886	0.0534923	0.932452	0.0124637
overall	1	11	accuracy	0.763962	0.0523114	0.937062	0.0118618
overall	1	11	auroc	0.909458	0.0282861	0.992644	0.00171693
1	1	11	f1_score	0.792302	0.063773	0.945422	0.012793
2	1	11	f1_score	0.765424	0.0656717	0.947937	0.0144031
3	1	11	f1_score	0.736491	0.071024	0.918799	0.0159204
overall	1	11	f1_score	0.764739	0.0522057	0.937386	0.0117484
overall	1	11	mcc	0.648491	0.0782843	0.905882	0.0177642
1	1	11	precision	0.777361	0.0755345	0.932087	0.0178247
2	1	11	precision	0.799027	0.0901472	0.962283	0.0205926
3	1	11	precision	0.737128	0.0725081	0.918653	0.0245914
overall	1	11	precision	0.771172	0.0517673	0.937674	0.0115836
1	1	11	recall	0.815625	0.0885556	0.959538	0.0193931
2	1	11	recall	0.741111	0.0778579	0.934521	0.0219921
3	1	11	recall	0.742105	0.0968169	0.919589	0.0222555
overall	1	11	recall	0.76628	0.0519075	0.937883	0.0118408
overall	1	12	accuracy	0.773962	0.0499544	0.943033	0.011879
overall	1	12	auroc	0.914416	0.0272929	0.993686	0.00134784
1	1	12	f1_score	0.803316	0.056533	0.95113	0.0152651
2	1	12	f1_score	0.775654	0.0621924	0.952391	0.0117621
3	1	12	f1_score	0.746134	0.0690505	0.926515	0.0154874
overall	1	12	f1_score	0.775035	0.0497903	0.943345	0.0118942
overall	1	12	mcc	0.663563	0.0743813	0.914772	0.017784
1	1	12	precision	0.789771	0.0769473	0.938211	0.0214407
2	1	12	precision	0.805023	0.0853042	0.965487	0.0178596
3	1	12	precision	0.750007	0.0754194	0.926771	0.0208378
overall	1	12	precision	0.781601	0.0487309	0.94349	0.011832
1	1	12	recall	0.825625	0.0834729	0.964769	0.0183335
2	1	12	recall	0.754444	0.0737281	0.94	0.0174995
3	1	12	recall	0.748947	0.0921846	0.926712	0.0215388
overall	1	12	recall	0.776339	0.0494773	0.943827	0.0118787
overall	1	13	accuracy	0.778868	0.0501771	0.944123	0.0104638
overall	1	13	auroc	0.918518	0.0257741	0.994161	0.00125257
1	1	13	f1_score	0.80989	0.0607468	0.952333	0.0131729
2	1	13	f1_score	0.777585	0.0639449	0.953773	0.0115423
3	1	13	f1_score	0.751051	0.0714166	0.927143	0.0141733
overall	1	13	f1_score	0.779509	0.0499774	0.944416	0.0104614
overall	1	13	mcc	0.671329	0.0747906	0.91638	0.0157167
1	1	13	precision	0.795195	0.0730651	0.939032	0.0181488
2	1	13	precision	0.811117	0.0783198	0.966681	0.0161952
3	1	13	precision	0.752901	0.0800583	0.927689	0.0178205
overall	1	13	precision	0.786404	0.0484163	0.944467	0.0104837
1	1	13	recall	0.833125	0.0906168	0.966308	0.0170357
2	1	13	recall	0.753889	0.086951	0.941507	0.0172898
3	1	13	recall	0.756842	0.0957358	0.926986	0.0211552
overall	1	13	recall	0.781285	0.050043	0.944934	0.0104736
overall	1	14	accuracy	0.789434	0.0484741	0.947393	0.009025
overall	1	14	auroc	0.921889	0.0241126	0.99463	0.00120519
1	1	14	f1_score	0.820207	0.0568311	0.955788	0.0111623
2	1	14	f1_score	0.791518	0.0606222	0.955811	0.0120321
3	1	14	f1_score	0.759608	0.066655	0.931491	0.0122385
overall	1	14	f1_score	0.790444	0.0485432	0.947696	0.008975
overall	1	14	mcc	0.686971	0.0722911	0.921329	0.0135018
1	1	14	precision	0.801165	0.0765151	0.941764	0.0181442
2	1	14	precision	0.820587	0.0801865	0.969808	0.0160666
3	1	14	precision	0.767101	0.0736167	0.931812	0.018033
overall	1	14	precision	0.796284	0.0482668	0.947795	0.00895858
1	1	14	recall	0.848125	0.0815409	0.970615	0.0165228
2	1	14	recall	0.77	0.0745021	0.942466	0.0167491
3	1	14	recall	0.758421	0.0907283	0.931644	0.0204666
overall	1	14	recall	0.792182	0.0479624	0.948242	0.0089246
overall	1	15	accuracy	0.786604	0.0562977	0.949194	0.0104374
overall	1	15	auroc	0.922346	0.0266856	0.995232	0.0010974
1	1	15	f1_score	0.821991	0.0567653	0.957305	0.0120177
2	1	15	f1_score	0.78376	0.0769661	0.957886	0.0110516
3	1	15	f1_score	0.756811	0.0728808	0.933329	0.0138783
overall	1	15	f1_score	0.787521	0.056377	0.949507	0.010389
overall	1	15	mcc	0.682833	0.0838391	0.924003	0.0156433
1	1	15	precision	0.799924	0.0743148	0.943494	0.0188579
2	1	15	precision	0.819212	0.0882815	0.971792	0.0149741
3	1	15	precision	0.761779	0.083208	0.933452	0.0200647
overall	1	15	precision	0.793638	0.0552783	0.949579	0.0103524
1	1	15	recall	0.8525	0.0792165	0.971846	0.0151584
2	1	15	recall	0.757778	0.0952547	0.944658	0.0172969
3	1	15	recall	0.758421	0.0922574	0.933562	0.0177784
overall	1	15	recall	0.789566	0.0556936	0.950022	0.0103887
overall	1	16	accuracy	0.792075	0.0475196	0.952654	0.0102047
overall	1	16	auroc	0.923223	0.0247899	0.995654	0.00110534
1	1	16	f1_score	0.826689	0.0514199	0.961685	0.0123148
2	1	16	f1_score	0.792688	0.0598949	0.95944	0.0101505
3	1	16	f1_score	0.760301	0.0665829	0.937834	0.0139681
overall	1	16	f1_score	0.793226	0.0470653	0.952986	0.0102062
overall	1	16	mcc	0.691252	0.0710943	0.929182	0.0153038
1	1	16	precision	0.806052	0.0729592	0.949994	0.0192726
2	1	16	precision	0.827666	0.0803967	0.973211	0.0150229
3	1	16	precision	0.765765	0.0765583	0.936083	0.0173205
overall	1	16	precision	0.799827	0.0464969	0.953096	0.0102905
1	1	16	recall	0.85625	0.0776977	0.974	0.0155692
2	1	16	recall	0.767222	0.0804088	0.946301	0.0150414
3	1	16	recall	0.761579	0.0892859	0.94	0.0218364
overall	1	16	recall	0.795017	0.0470747	0.953434	0.0101151
overall	1	17	accuracy	0.794906	0.0479471	0.955498	0.00923363
overall	1	17	auroc	0.925604	0.0239573	0.996095	0.00106961
1	1	17	f1_score	0.829877	0.0556773	0.964458	0.0112586
2	1	17	f1_score	0.796822	0.063264	0.961246	0.0101204
3	1	17	f1_score	0.761627	0.0641093	0.941772	0.0122085
overall	1	17	f1_score	0.796109	0.0479237	0.955825	0.00921585
overall	1	17	mcc	0.695607	0.0715067	0.933444	0.0138731
1	1	17	precision	0.809245	0.0775276	0.951407	0.0174596
2	1	17	precision	0.835399	0.0857964	0.975315	0.0154977
3	1	17	precision	0.764864	0.0712695	0.940871	0.0166647
overall	1	17	precision	0.803169	0.0475483	0.955864	0.00925052
1	1	17	recall	0.859375	0.0776342	0.978154	0.0145344
2	1	17	recall	0.769444	0.0848166	0.947808	0.0139991
3	1	17	recall	0.764737	0.0886569	0.943014	0.018545
overall	1	17	recall	0.797852	0.0473369	0.956325	0.00921705
overall	1	18	accuracy	0.800755	0.0473938	0.956398	0.0096917
overall	1	18	auroc	0.927931	0.0234435	0.996175	0.000935881
1	1	18	f1_score	0.83665	0.054124	0.965977	0.011395
2	1	18	f1_score	0.803191	0.061222	0.960911	0.0109004
3	1	18	f1_score	0.766339	0.0638339	0.943362	0.0129692
overall	1	18	f1_score	0.80206	0.0472042	0.95675	0.00967888
overall	1	18	mcc	0.704124	0.0703816	0.934749	0.0145541
1	1	18	precision	0.818152	0.0782238	0.957052	0.0181353
2	1	18	precision	0.8405	0.071912	0.973022	0.016156
3	1	18	precision	0.767317	0.0755436	0.940518	0.015582
overall	1	18	precision	0.808656	0.0461219	0.956864	0.00976615
1	1	18	recall	0.86375	0.0766135	0.975385	0.0151497
2	1	18	recall	0.775556	0.0861098	0.949315	0.0139726
3	1	18	recall	0.771579	0.0843765	0.946575	0.020743
overall	1	18	recall	0.803628	0.0469347	0.957092	0.0096191
overall	1	19	accuracy	0.798491	0.0490023	0.958815	0.00880086
overall	1	19	auroc	0.928797	0.0224925	0.996366	0.000859849
1	1	19	f1_score	0.837937	0.0556238	0.966492	0.011188
2	1	19	f1_score	0.793671	0.0657271	0.964575	0.0115329
3	1	19	f1_score	0.7673	0.0625781	0.946213	0.0117773
overall	1	19	f1_score	0.799636	0.0486976	0.959093	0.0087414
overall	1	19	mcc	0.701031	0.0729539	0.938364	0.0131763
1	1	19	precision	0.819922	0.0757804	0.955788	0.0168695
2	1	19	precision	0.833406	0.0792207	0.975926	0.0139838
3	1	19	precision	0.76749	0.0752223	0.945603	0.0165907
overall	1	19	precision	0.806939	0.0467366	0.959106	0.00867269
1	1	19	recall	0.865	0.0827251	0.977692	0.0142344
2	1	19	recall	0.765	0.0899817	0.953699	0.0167241
3	1	19	recall	0.774211	0.0866909	0.947123	0.0169761
overall	1	19	recall	0.801404	0.0489041	0.959505	0.0087477
overall	1	20	accuracy	0.798302	0.0510027	0.960995	0.0105407
overall	1	20	auroc	0.927881	0.0228901	0.996623	0.00101736
1	1	20	f1_score	0.832715	0.0607517	0.97113	0.0126952
2	1	20	f1_score	0.799612	0.0616642	0.963612	0.010768
3	1	20	f1_score	0.766059	0.0684433	0.949315	0.0139224
overall	1	20	f1_score	0.799462	0.0510097	0.961352	0.0105372
overall	1	20	mcc	0.700114	0.0760519	0.941647	0.0158042
1	1	20	precision	0.819027	0.0759931	0.961193	0.0193409
2	1	20	precision	0.832322	0.0769141	0.97542	0.0154425
3	1	20	precision	0.765663	0.0766251	0.947589	0.0163981
overall	1	20	precision	0.805671	0.0499292	0.961401	0.010567
1	1	20	recall	0.855	0.0883348	0.981538	0.0140015
2	1	20	recall	0.775	0.0795042	0.952329	0.0152666
3	1	20	recall	0.772632	0.0900426	0.95137	0.02064
overall	1	20	recall	0.800877	0.0507451	0.961746	0.0104734
overall	1	21	accuracy	0.803774	0.0503145	0.961943	0.0100244
overall	1	21	auroc	0.93051	0.0221712	0.99675	0.000943757
1	1	21	f1_score	0.842331	0.0553129	0.9726	0.0114467
2	1	21	f1_score	0.802961	0.0661826	0.963736	0.0123178
3	1	21	f1_score	0.769808	0.0659436	0.950605	0.0135325
overall	1	21	f1_score	0.805034	0.0503448	0.962314	0.00994393
overall	1	21	mcc	0.708657	0.0744658	0.94309	0.0149986
1	1	21	precision	0.828238	0.0752714	0.96187	0.0185808
2	1	21	precision	0.833446	0.0809747	0.976024	0.0174199
3	1	21	precision	0.773243	0.0752471	0.949194	0.0165035
overall	1	21	precision	0.811642	0.0483488	0.962363	0.00996884
1	1	21	recall	0.865625	0.0839819	0.983846	0.0130057
2	1	21	recall	0.781111	0.0867949	0.952055	0.0172508
3	1	21	recall	0.773158	0.0887326	0.952329	0.0197103
overall	1	21	recall	0.806631	0.0498079	0.962743	0.00982636
overall	1	22	accuracy	0.802075	0.0492669	0.964502	0.00806925
overall	1	22	auroc	0.930378	0.022235	0.996984	0.000851544
1	1	22	f1_score	0.839407	0.0560531	0.97392	0.0098069
2	1	22	f1_score	0.802655	0.0621315	0.9664	0.00957884
3	1	22	f1_score	0.768197	0.0649122	0.954174	0.0113203
overall	1	22	f1_score	0.80342	0.048845	0.964831	0.00804229
overall	1	22	mcc	0.706179	0.0738163	0.946893	0.0120773
1	1	22	precision	0.82344	0.077039	0.964584	0.0169984
2	1	22	precision	0.837802	0.0773408	0.977649	0.0137769
3	1	22	precision	0.769628	0.0773991	0.952346	0.014058
overall	1	22	precision	0.81029	0.0478621	0.96486	0.00814964
1	1	22	recall	0.86375	0.0806285	0.983692	0.0119409
2	1	22	recall	0.776667	0.0846713	0.955616	0.0141907
3	1	22	recall	0.774211	0.0889216	0.956301	0.0184399
overall	1	22	recall	0.804876	0.0492268	0.965203	0.00787628
overall	1	23	accuracy	0.801321	0.0514072	0.963886	0.0100543
overall	1	23	auroc	0.931399	0.0230585	0.99709	0.000820026
1	1	23	f1_score	0.838327	0.0584813	0.975004	0.0112533
2	1	23	f1_score	0.801774	0.0621432	0.964164	0.0118973
3	1	23	f1_score	0.767753	0.0701657	0.953618	0.0131834
overall	1	23	f1_score	0.802618	0.0512684	0.964262	0.00999385
overall	1	23	mcc	0.705079	0.0767846	0.945974	0.0150673
1	1	23	precision	0.823091	0.0780555	0.964621	0.0171264
2	1	23	precision	0.836061	0.0783412	0.975973	0.0159901
3	1	23	precision	0.769928	0.0837159	0.952152	0.0155671
overall	1	23	precision	0.809693	0.0499558	0.964249	0.0100247
1	1	23	recall	0.8625	0.0838055	0.985846	0.0134227
2	1	23	recall	0.776667	0.0835594	0.952877	0.0162108
3	1	23	recall	0.773158	0.0927414	0.955342	0.0186367
overall	1	23	recall	0.804108	0.0512468	0.964688	0.00991868
overall	1	24	accuracy	0.801321	0.0497723	0.964929	0.00962122
overall	1	24	auroc	0.930652	0.021737	0.997279	0.000765612
1	1	24	f1_score	0.842031	0.0574174	0.974302	0.0119605
2	1	24	f1_score	0.799415	0.063991	0.9666	0.0106801
3	1	24	f1_score	0.766359	0.0655581	0.954854	0.0126363
overall	1	24	f1_score	0.802602	0.0496344	0.965252	0.00960147
overall	1	24	mcc	0.705112	0.0738503	0.947542	0.0144025
1	1	24	precision	0.825415	0.0811283	0.964783	0.0185926
2	1	24	precision	0.831876	0.0804565	0.976807	0.0166279
3	1	24	precision	0.771157	0.074685	0.954277	0.0147875
overall	1	24	precision	0.809483	0.0478609	0.965289	0.0096087
1	1	24	recall	0.868125	0.08185	0.984308	0.0148275
2	1	24	recall	0.776667	0.0875673	0.956849	0.0139557
3	1	24	recall	0.768421	0.0897687	0.955753	0.0202206
overall	1	24	recall	0.804404	0.0493798	0.965637	0.00951771
overall	2	0	accuracy	0.533396	0.0549504	0.721327	0.0166099
overall	2	0	auroc	0.707211	0.045077	0.903088	0.00644334
1	2	0	f1_score	0.591592	0.0765308	0.746899	0.0203555
2	2	0	f1_score	0.589319	0.0688293	0.759819	0.0178977
3	2	0	f1_score	0.412691	0.0760403	0.650573	0.028247
overall	2	0	f1_score	0.531201	0.0536086	0.719097	0.017279
overall	2	0	mcc	0.304725	0.0856438	0.584891	0.024507
1	2	0	precision	0.583519	0.0837642	0.737332	0.0300966
2	2	0	precision	0.573994	0.076098	0.715299	0.0282424
3	2	0	precision	0.460338	0.101488	0.717772	0.0349634
overall	2	0	precision	0.539284	0.0574206	0.723467	0.0165613
1	2	0	recall	0.610625	0.105055	0.758154	0.0310846
2	2	0	recall	0.621111	0.11907	0.812192	0.0345727
3	2	0	recall	0.385263	0.0918882	0.597671	0.0473997
overall	2	0	recall	0.539	0.0557604	0.722672	0.0165874
overall	2	1	accuracy	0.601132	0.0638025	0.789147	0.0177904
overall	2	1	auroc	0.770528	0.0442769	0.938339	0.00597636
1	2	1	f1_score	0.590787	0.0683716	0.787413	0.0271778
2	2	1	f1_score	0.669417	0.0849991	0.82303	0.0291948
3	2	1	f1_score	0.535793	0.0964611	0.754524	0.0342068
overall	2	1	f1_score	0.598666	0.062578	0.788322	0.0178706
overall	2	1	mcc	0.404399	0.0962509	0.68437	0.027006
1	2	1	precision	0.60959	0.091818	0.788718	0.0316861
2	2	1	precision	0.648773	0.0905454	0.803748	0.0301262
3	2	1	precision	0.566214	0.106034	0.777863	0.0481067
overall	2	1	precision	0.608192	0.0618789	0.79011	0.018378
1	2	1	recall	0.584375	0.089	0.787692	0.0417763
2	2	1	recall	0.703889	0.117667	0.844521	0.0429398
3	2	1	recall	0.517895	0.11139	0.735068	0.0448758
overall	2	1	recall	0.602053	0.0628952	0.789094	0.0178658
overall	2	2	accuracy	0.626415	0.0667755	0.827725	0.0171128
overall	2	2	auroc	0.805603	0.0454671	0.959081	0.00610459
1	2	2	f1_score	0.611267	0.0799548	0.821041	0.025028
2	2	2	f1_score	0.675119	0.0862986	0.859004	0.0243037
3	2	2	f1_score	0.586284	0.104686	0.801091	0.0299236
overall	2	2	f1_score	0.624224	0.0671023	0.827046	0.0171612
overall	2	2	mcc	0.442148	0.101009	0.742088	0.0257806
1	2	2	precision	0.625874	0.0957626	0.823549	0.0319088
2	2	2	precision	0.672317	0.0934014	0.847839	0.027988
3	2	2	precision	0.602626	0.107591	0.814508	0.0411804
overall	2	2	precision	0.633606	0.068053	0.828632	0.0170869
1	2	2	recall	0.61	0.109565	0.820615	0.0438001
2	2	2	recall	0.687222	0.109885	0.871644	0.0374852
3	2	2	recall	0.582632	0.128976	0.790137	0.0420254
overall	2	2	recall	0.626618	0.0665	0.827465	0.0172638
overall	2	3	accuracy	0.664717	0.0639058	0.860095	0.015471
overall	2	3	auroc	0.837762	0.0412715	0.971299	0.0046372
1	2	3	f1_score	0.646694	0.0868416	0.853201	0.0231319
2	2	3	f1_score	0.704569	0.0826495	0.884401	0.0204605
3	2	3	f1_score	0.638352	0.0889275	0.841424	0.0216291
overall	2	3	f1_score	0.663205	0.0649935	0.859675	0.015545
overall	2	3	mcc	0.499321	0.0959234	0.790309	0.0233044
1	2	3	precision	0.6616	0.111231	0.856654	0.0297633
2	2	3	precision	0.707277	0.0947493	0.876845	0.0250125
3	2	3	precision	0.64815	0.0912489	0.84853	0.0311716
overall	2	3	precision	0.672343	0.0658256	0.860676	0.0154384
1	2	3	recall	0.644375	0.107226	0.850923	0.0341356
2	2	3	recall	0.71	0.101301	0.89274	0.0281517
3	2	3	recall	0.638947	0.115654	0.835616	0.0311526
overall	2	3	recall	0.664441	0.063947	0.85976	0.0157268
overall	2	4	accuracy	0.687547	0.060165	0.879242	0.0196679
overall	2	4	auroc	0.85884	0.0393397	0.978134	0.00407472
1	2	4	f1_score	0.673495	0.0877562	0.877439	0.0253725
2	2	4	f1_score	0.717895	0.0831401	0.898887	0.0216902
3	2	4	f1_score	0.6655	0.0763841	0.860931	0.0253875
overall	2	4	f1_score	0.68563	0.0613021	0.879086	0.0197136
overall	2	4	mcc	0.533783	0.0902495	0.819019	0.0294479
1	2	4	precision	0.679247	0.0970941	0.872436	0.0314188
2	2	4	precision	0.720563	0.085874	0.898091	0.0261125
3	2	4	precision	0.679175	0.0838922	0.868234	0.0293769
overall	2	4	precision	0.692995	0.061409	0.879587	0.0196232
1	2	4	recall	0.67875	0.110604	0.883385	0.0325205
2	2	4	recall	0.722778	0.107835	0.900274	0.0282206
3	2	4	recall	0.661579	0.105331	0.854521	0.0329723
overall	2	4	recall	0.687702	0.0602135	0.879393	0.0196444
overall	2	5	accuracy	0.706604	0.0588387	0.897962	0.0180306
overall	2	5	auroc	0.87341	0.0330673	0.982674	0.00343603
1	2	5	f1_score	0.700631	0.0798917	0.898792	0.0220666
2	2	5	f1_score	0.730101	0.0758927	0.916	0.0221619
3	2	5	f1_score	0.685493	0.0738052	0.878969	0.0201726
overall	2	5	f1_score	0.705408	0.059461	0.897921	0.018082
overall	2	5	mcc	0.561709	0.0886406	0.847123	0.0270494
1	2	5	precision	0.70944	0.0765117	0.89352	0.0272227
2	2	5	precision	0.737579	0.0804049	0.915904	0.0284525
3	2	5	precision	0.689492	0.087644	0.885791	0.0260618
overall	2	5	precision	0.71217	0.0584781	0.898405	0.0179893
1	2	5	recall	0.701875	0.113016	0.904923	0.030721
2	2	5	recall	0.729444	0.0988319	0.916575	0.024789
3	2	5	recall	0.688947	0.0919536	0.873151	0.0305145
overall	2	5	recall	0.706756	0.0594018	0.898216	0.0181066
overall	2	6	accuracy	0.716604	0.0591195	0.907962	0.0174646
overall	2	6	auroc	0.883016	0.0316866	0.986051	0.00302203
1	2	6	f1_score	0.716714	0.0737763	0.909778	0.0192477
2	2	6	f1_score	0.738803	0.0832597	0.92634	0.0196508
3	2	6	f1_score	0.692844	0.077254	0.887867	0.0224143
overall	2	6	f1_score	0.71612	0.0588963	0.907995	0.0173987
overall	2	6	mcc	0.576923	0.0891987	0.862136	0.0261612
1	2	6	precision	0.722959	0.0851991	0.89946	0.0271453
2	2	6	precision	0.75302	0.0913274	0.930532	0.0239502
3	2	6	precision	0.694005	0.086086	0.894787	0.0265675
overall	2	6	precision	0.723328	0.0591122	0.90826	0.0172997
1	2	6	recall	0.720625	0.10377	0.921077	0.0256555
2	2	6	recall	0.731111	0.100727	0.922603	0.0241915
3	2	6	recall	0.699474	0.0996075	0.881644	0.028716
overall	2	6	recall	0.71707	0.0588377	0.908441	0.0173835
overall	2	7	accuracy	0.731132	0.0490386	0.91891	0.0143671
overall	2	7	auroc	0.889604	0.0307776	0.988725	0.00228565
1	2	7	f1_score	0.733365	0.0771782	0.92058	0.0187183
2	2	7	f1_score	0.748688	0.069536	0.936597	0.0176069
3	2	7	f1_score	0.709959	0.0599842	0.899776	0.0180016
overall	2	7	f1_score	0.730671	0.0498586	0.918984	0.0143639
overall	2	7	mcc	0.598336	0.0736551	0.878574	0.0215569
1	2	7	precision	0.736994	0.0805337	0.909767	0.0250241
2	2	7	precision	0.761276	0.0742253	0.944715	0.0234248
3	2	7	precision	0.711153	0.0724605	0.903338	0.0236064
overall	2	7	precision	0.736475	0.0489112	0.919274	0.0143428
1	2	7	recall	0.738125	0.106116	0.932154	0.0228395
2	2	7	recall	0.741667	0.0894675	0.929178	0.0246325
3	2	7	recall	0.715263	0.0816377	0.896849	0.0254947
overall	2	7	recall	0.731685	0.0498222	0.919394	0.0143714
overall	2	8	accuracy	0.742075	0.0473737	0.926967	0.011552
overall	2	8	auroc	0.898009	0.0281088	0.990487	0.00202913
1	2	8	f1_score	0.753383	0.0667991	0.932462	0.0138948
2	2	8	f1_score	0.759325	0.0680716	0.940419	0.0141183
3	2	8	f1_score	0.714174	0.0613506	0.908604	0.0155193
overall	2	8	f1_score	0.742294	0.0475638	0.927162	0.0114876
overall	2	8	mcc	0.615114	0.071356	0.890612	0.0173553
1	2	8	precision	0.752406	0.0789472	0.921629	0.0199892
2	2	8	precision	0.77956	0.0801734	0.948348	0.0198007
3	2	8	precision	0.71406	0.0692136	0.911947	0.0209504
overall	2	8	precision	0.748675	0.0476156	0.927308	0.0114598
1	2	8	recall	0.76375	0.0975473	0.944	0.0198639
2	2	8	recall	0.745556	0.0847449	0.933014	0.0195573
3	2	8	recall	0.720526	0.0855211	0.905753	0.0217929
overall	2	8	recall	0.743277	0.0475949	0.927589	0.0115459
overall	2	9	accuracy	0.755849	0.0520581	0.932417	0.0137494
overall	2	9	auroc	0.904147	0.0277585	0.99179	0.00198683
1	2	9	f1_score	0.772721	0.0661578	0.938052	0.0171457
2	2	9	f1_score	0.766581	0.0686305	0.945631	0.0128807
3	2	9	f1_score	0.729654	0.0661518	0.914101	0.0195967
overall	2	9	f1_score	0.756318	0.0519485	0.932595	0.013748
overall	2	9	mcc	0.6363	0.0785986	0.898838	0.0206284
1	2	9	precision	0.768341	0.0760608	0.926739	0.0234
2	2	9	precision	0.78985	0.0871035	0.95301	0.0189986
3	2	9	precision	0.732349	0.0798528	0.918594	0.0240903
overall	2	9	precision	0.763513	0.0516561	0.932781	0.0137221
1	2	9	recall	0.78625	0.0985933	0.950154	0.0225259
2	2	9	recall	0.751111	0.0833726	0.938767	0.0188224
3	2	9	recall	0.734737	0.0915954	0.910274	0.0276298
overall	2	9	recall	0.757366	0.0523164	0.933065	0.0137537
overall	2	10	accuracy	0.764151	0.0528588	0.935782	0.0123545
overall	2	10	auroc	0.911131	0.0283932	0.992884	0.0018111
1	2	10	f1_score	0.79178	0.0656137	0.941611	0.0153867
2	2	10	f1_score	0.768512	0.0682746	0.949108	0.0119656
3	2	10	f1_score	0.734819	0.0711349	0.917218	0.0159294
overall	2	10	f1_score	0.765037	0.0525584	0.935979	0.0123729
overall	2	10	mcc	0.648705	0.0792846	0.903916	0.0185692
1	2	10	precision	0.780416	0.0817799	0.927811	0.021197
2	2	10	precision	0.796081	0.0806047	0.959675	0.0179803
3	2	10	precision	0.737434	0.0799477	0.920878	0.0210577
overall	2	10	precision	0.77131	0.0519134	0.936121	0.0123879
1	2	10	recall	0.8125	0.0931695	0.956308	0.021616
2	2	10	recall	0.748889	0.0866727	0.939178	0.0189093
3	2	10	recall	0.737895	0.0897625	0.91411	0.0235145
overall	2	10	recall	0.766428	0.0526131	0.936532	0.0124103
overall	2	11	accuracy	0.777547	0.0529807	0.940664	0.0132084
overall	2	11	auroc	0.914973	0.0269076	0.993734	0.00155303
1	2	11	f1_score	0.800103	0.0626931	0.94672	0.0164036
2	2	11	f1_score	0.783618	0.0654277	0.95313	0.0126883
3	2	11	f1_score	0.750857	0.0676016	0.922763	0.0175157
overall	2	11	f1_score	0.778193	0.0528131	0.940871	0.0132389
overall	2	11	mcc	0.669188	0.0791742	0.91123	0.0198029
1	2	11	precision	0.786564	0.0813502	0.932524	0.0214677
2	2	11	precision	0.81742	0.0832917	0.964052	0.0196629
3	2	11	precision	0.75186	0.0743189	0.926328	0.0208232
overall	2	11	precision	0.785281	0.0516681	0.940968	0.0132328
1	2	11	recall	0.82375	0.0916236	0.961692	0.0196186
2	2	11	recall	0.759444	0.0861586	0.942877	0.0186809
3	2	11	recall	0.755789	0.0902413	0.919726	0.0253878
overall	2	11	recall	0.779661	0.052736	0.941432	0.0131948
overall	2	12	accuracy	0.78434	0.0494679	0.943744	0.0102526
overall	2	12	auroc	0.92069	0.0268285	0.994426	0.00122972
1	2	12	f1_score	0.813436	0.0571182	0.949708	0.0137862
2	2	12	f1_score	0.787755	0.0644402	0.95588	0.0108451
3	2	12	f1_score	0.754521	0.0702552	0.926368	0.0130454
overall	2	12	f1_score	0.785237	0.0494712	0.943985	0.0102746
overall	2	12	mcc	0.679355	0.0735522	0.915832	0.0153678
1	2	12	precision	0.794526	0.078251	0.936056	0.0197454
2	2	12	precision	0.825192	0.0821162	0.9686	0.0171353
3	2	12	precision	0.755005	0.0718061	0.927631	0.0185686
overall	2	12	precision	0.791574	0.048975	0.944096	0.0102346
1	2	12	recall	0.84125	0.0801573	0.964154	0.01869
2	2	12	recall	0.759444	0.0801603	0.943836	0.0168055
3	2	12	recall	0.76	0.0956012	0.925479	0.018504
overall	2	12	recall	0.786898	0.0486755	0.94449	0.0102851
overall	2	13	accuracy	0.784717	0.0510308	0.947488	0.0118158
overall	2	13	auroc	0.922265	0.0251466	0.99505	0.00105929
1	2	13	f1_score	0.818514	0.0579132	0.954057	0.0137278
2	2	13	f1_score	0.784831	0.0623324	0.957914	0.0128197
3	2	13	f1_score	0.753373	0.0721334	0.931218	0.0152934
overall	2	13	f1_score	0.785572	0.0510469	0.94773	0.0117745
overall	2	13	mcc	0.67963	0.0759148	0.921448	0.017668
1	2	13	precision	0.798611	0.0763043	0.940209	0.0198698
2	2	13	precision	0.812585	0.0793629	0.969624	0.0175969
3	2	13	precision	0.760992	0.07186	0.933554	0.0202887
overall	2	13	precision	0.790729	0.0502492	0.947796	0.0117185
1	2	13	recall	0.846875	0.0811139	0.968615	0.0159072
2	2	13	recall	0.765	0.0796922	0.946849	0.0194002
3	2	13	recall	0.751053	0.0942854	0.929315	0.0212147
overall	2	13	recall	0.787643	0.0502465	0.94826	0.0117035
overall	2	14	accuracy	0.788491	0.0520909	0.950332	0.0102266
overall	2	14	auroc	0.923561	0.0247994	0.995498	0.0011023
1	2	14	f1_score	0.821411	0.0587353	0.956654	0.0127272
2	2	14	f1_score	0.789007	0.065905	0.960287	0.011113
3	2	14	f1_score	0.758509	0.0656109	0.934779	0.0134194
overall	2	14	f1_score	0.789642	0.0521399	0.950573	0.0102142
overall	2	14	mcc	0.685837	0.0776765	0.925674	0.015349
1	2	14	precision	0.807327	0.0756584	0.94334	0.0176993
2	2	14	precision	0.82589	0.0887804	0.973365	0.0148715
3	2	14	precision	0.757673	0.0741026	0.935052	0.0170194
overall	2	14	precision	0.796964	0.0512603	0.950586	0.0102485
1	2	14	recall	0.845	0.0894886	0.970615	0.0160828
2	2	14	recall	0.761111	0.0771661	0.947808	0.0166007
3	2	14	recall	0.766842	0.0932109	0.934795	0.0185858
overall	2	14	recall	0.790984	0.0518305	0.951073	0.0101841
overall	2	15	accuracy	0.789245	0.0520053	0.95218	0.0097173
overall	2	15	auroc	0.924992	0.0234241	0.995811	0.000886872
1	2	15	f1_score	0.823993	0.0536107	0.958955	0.0129362
2	2	15	f1_score	0.789632	0.069726	0.961268	0.0106889
3	2	15	f1_score	0.756947	0.0680849	0.937099	0.0129467
overall	2	15	f1_score	0.790191	0.0518817	0.952441	0.0097195
overall	2	15	mcc	0.687104	0.077481	0.928437	0.0145658
1	2	15	precision	0.803485	0.0740119	0.94709	0.0186908
2	2	15	precision	0.827147	0.0849838	0.973801	0.0138324
3	2	15	precision	0.760452	0.075264	0.936582	0.01733
overall	2	15	precision	0.797028	0.0509578	0.952491	0.00972614
1	2	15	recall	0.85375	0.0800588	0.971385	0.0151529
2	2	15	recall	0.762222	0.0897128	0.949315	0.0171406
3	2	15	recall	0.760526	0.0929463	0.937945	0.0186199
overall	2	15	recall	0.792166	0.0513669	0.952882	0.0096813
overall	2	16	accuracy	0.796604	0.0504273	0.952322	0.0102784
overall	2	16	auroc	0.92729	0.0238068	0.996153	0.000834375
1	2	16	f1_score	0.830075	0.0578887	0.960189	0.0122822
2	2	16	f1_score	0.799458	0.0633229	0.95962	0.011649
3	2	16	f1_score	0.763865	0.0694648	0.938007	0.0142029
overall	2	16	f1_score	0.797799	0.0505984	0.952605	0.0102248
overall	2	16	mcc	0.698277	0.0748724	0.928661	0.0154193
1	2	16	precision	0.806114	0.0760866	0.947618	0.0179416
2	2	16	precision	0.838504	0.085504	0.972139	0.0154803
3	2	16	precision	0.769625	0.0799224	0.938133	0.0180519
overall	2	16	precision	0.804747	0.0495578	0.95263	0.0102286
1	2	16	recall	0.8625	0.0774434	0.973385	0.0157463
2	2	16	recall	0.771667	0.0857379	0.947671	0.0166787
3	2	16	recall	0.764737	0.0899104	0.938219	0.0199982
overall	2	16	recall	0.799635	0.0500127	0.953092	0.0102071
overall	2	17	accuracy	0.79434	0.0459437	0.95673	0.0104064
overall	2	17	auroc	0.928161	0.0214011	0.996427	0.000994233
1	2	17	f1_score	0.832611	0.0510689	0.964299	0.0106382
2	2	17	f1_score	0.795126	0.0629131	0.963551	0.0119989
3	2	17	f1_score	0.759082	0.0638374	0.943192	0.0139716
overall	2	17	f1_score	0.795606	0.0461604	0.957014	0.0103324
overall	2	17	mcc	0.694806	0.0679858	0.935251	0.0156193
1	2	17	precision	0.814707	0.0768689	0.953749	0.0179308
2	2	17	precision	0.829631	0.0814635	0.975025	0.0163028
3	2	17	precision	0.763786	0.0723135	0.942456	0.017528
overall	2	17	precision	0.802708	0.0449991	0.957077	0.0103896
1	2	17	recall	0.859375	0.0760942	0.975385	0.0136558
2	2	17	recall	0.771667	0.0878925	0.952603	0.0166833
3	2	17	recall	0.761053	0.0880123	0.944247	0.0196887
overall	2	17	recall	0.797365	0.0452962	0.957411	0.0102765
overall	2	18	accuracy	0.796604	0.0505697	0.958578	0.010318
overall	2	18	auroc	0.929286	0.0219544	0.996642	0.000945417
1	2	18	f1_score	0.832243	0.0518498	0.965897	0.0122997
2	2	18	f1_score	0.798991	0.0689263	0.964917	0.00996849
3	2	18	f1_score	0.761394	0.070183	0.945736	0.0143711
overall	2	18	f1_score	0.797542	0.0506811	0.95885	0.0103068
overall	2	18	mcc	0.698311	0.0745535	0.938041	0.0154723
1	2	18	precision	0.812864	0.0821021	0.953323	0.0187737
2	2	18	precision	0.833714	0.0799287	0.97748	0.0152
3	2	18	precision	0.766965	0.0736971	0.945759	0.0171703
overall	2	18	precision	0.804514	0.0492409	0.958854	0.0103571
1	2	18	recall	0.861875	0.0770833	0.979077	0.0140901
2	2	18	recall	0.774444	0.093036	0.952877	0.0131075
3	2	18	recall	0.762632	0.096526	0.946027	0.0204967
overall	2	18	recall	0.79965	0.0494495	0.959327	0.0102302
overall	2	19	accuracy	0.804906	0.0470817	0.958389	0.00895129
overall	2	19	auroc	0.931399	0.0222823	0.996898	0.000721078
1	2	19	f1_score	0.837688	0.0512393	0.966396	0.0118724
2	2	19	f1_score	0.809418	0.0652188	0.963915	0.0108476
3	2	19	f1_score	0.77151	0.0626206	0.945712	0.0119338
overall	2	19	f1_score	0.806205	0.0468082	0.958674	0.00895687
overall	2	19	mcc	0.710077	0.0700323	0.937745	0.0134154
1	2	19	precision	0.821389	0.0735985	0.95526	0.0203425
2	2	19	precision	0.84489	0.0788171	0.974884	0.0150478
3	2	19	precision	0.771276	0.0721015	0.945964	0.0143641
overall	2	19	precision	0.812518	0.04546	0.958703	0.00908933
1	2	19	recall	0.861875	0.0739483	0.978154	0.0142016
2	2	19	recall	0.782778	0.0843448	0.953425	0.0155763
3	2	19	recall	0.777895	0.0848263	0.945753	0.0189694
overall	2	19	recall	0.807516	0.0466738	0.959111	0.00879522
overall	2	20	accuracy	0.803962	0.0452651	0.961848	0.00970048
overall	2	20	auroc	0.929814	0.0228595	0.997004	0.000862734
1	2	20	f1_score	0.839466	0.0519527	0.970143	0.0120143
2	2	20	f1_score	0.804678	0.0618821	0.96598	0.0112017
3	2	20	f1_score	0.771765	0.0606549	0.950294	0.0128825
overall	2	20	f1_score	0.805303	0.0451781	0.962139	0.00966402
overall	2	20	mcc	0.709078	0.0674381	0.942905	0.0145303
1	2	20	precision	0.824058	0.0786863	0.959857	0.0184963
2	2	20	precision	0.839386	0.0764582	0.975244	0.0150973
3	2	20	precision	0.773599	0.0748897	0.95129	0.0168318
overall	2	20	precision	0.812348	0.0446272	0.96213	0.00967252
1	2	20	recall	0.86375	0.0760968	0.980923	0.0141915
2	2	20	recall	0.778889	0.0839316	0.957123	0.0158961
3	2	20	recall	0.777368	0.0852458	0.949589	0.0180435
overall	2	20	recall	0.806669	0.0448682	0.962545	0.00960055
overall	2	21	accuracy	0.806415	0.0526625	0.963697	0.00999639
overall	2	21	auroc	0.932086	0.0216942	0.997185	0.000864874
1	2	21	f1_score	0.840389	0.0608287	0.971126	0.0123152
2	2	21	f1_score	0.807436	0.0675093	0.967968	0.0114432
3	2	21	f1_score	0.774227	0.0696792	0.952753	0.0132254
overall	2	21	f1_score	0.807351	0.052858	0.963949	0.00997974
overall	2	21	mcc	0.712624	0.0784169	0.945709	0.0149293
1	2	21	precision	0.821168	0.0764564	0.959256	0.0193081
2	2	21	precision	0.840017	0.0810402	0.977897	0.0157659
3	2	21	precision	0.779621	0.0794105	0.954617	0.0157263
overall	2	21	precision	0.813602	0.0519559	0.963923	0.00996314
1	2	21	recall	0.866875	0.0802729	0.983538	0.0124189
2	2	21	recall	0.784444	0.0897823	0.958493	0.0162266
3	2	21	recall	0.776316	0.0944395	0.951233	0.0205429
overall	2	21	recall	0.809212	0.0522399	0.964421	0.00985037
overall	2	22	accuracy	0.80566	0.0536019	0.965545	0.00959418
overall	2	22	auroc	0.93181	0.0223763	0.997356	0.000817206
1	2	22	f1_score	0.841524	0.0610448	0.974103	0.0111248
2	2	22	f1_score	0.807996	0.0682531	0.968281	0.0109146
3	2	22	f1_score	0.770972	0.0669575	0.955145	0.0124176
overall	2	22	f1_score	0.80683	0.053739	0.965843	0.0095659
overall	2	22	mcc	0.711344	0.0795626	0.948436	0.0143927
1	2	22	precision	0.825848	0.0779628	0.965492	0.0158587
2	2	22	precision	0.837491	0.0766273	0.977364	0.0155877
3	2	22	precision	0.775917	0.0797773	0.95472	0.0160758
overall	2	22	precision	0.813085	0.0513914	0.965859	0.00957418
1	2	22	recall	0.865	0.0832007	0.983077	0.0139159
2	2	22	recall	0.787222	0.0917657	0.959589	0.0147481
3	2	22	recall	0.773158	0.0880997	0.95589	0.0189354
overall	2	22	recall	0.80846	0.0536893	0.966185	0.00953709
overall	2	23	accuracy	0.806981	0.0498012	0.967867	0.0100046
overall	2	23	auroc	0.931843	0.0221412	0.997625	0.000754051
1	2	23	f1_score	0.844174	0.0528889	0.977113	0.0119107
2	2	23	f1_score	0.807858	0.0656164	0.969311	0.0117886
3	2	23	f1_score	0.772078	0.0639231	0.958133	0.013378
overall	2	23	f1_score	0.808037	0.049836	0.968186	0.00997062
overall	2	23	mcc	0.714071	0.0736231	0.951935	0.0149853
1	2	23	precision	0.826619	0.0711436	0.968156	0.018188
2	2	23	precision	0.844033	0.0803566	0.980279	0.014504
3	2	23	precision	0.77733	0.0815432	0.956168	0.0153043
overall	2	23	precision	0.815994	0.0466647	0.968201	0.0100559
1	2	23	recall	0.87125	0.084658	0.986462	0.0128028
2	2	23	recall	0.783889	0.0950499	0.958767	0.0157572
3	2	23	recall	0.774737	0.0869439	0.960411	0.020411
overall	2	23	recall	0.809959	0.0496545	0.968547	0.00982442
overall	2	24	accuracy	0.809811	0.0477987	0.968009	0.00990874
overall	2	24	auroc	0.933174	0.0217796	0.997667	0.000722327
1	2	24	f1_score	0.848097	0.0506588	0.97646	0.0103714
2	2	24	f1_score	0.811381	0.062749	0.969718	0.012302
3	2	24	f1_score	0.773843	0.0625855	0.958756	0.0133759
overall	2	24	f1_score	0.811107	0.047565	0.968311	0.0098021
overall	2	24	mcc	0.717631	0.0711819	0.952125	0.0148559
1	2	24	precision	0.828691	0.0670474	0.968675	0.0167362
2	2	24	precision	0.842676	0.0781943	0.979139	0.0161113
3	2	24	precision	0.779965	0.0757284	0.957218	0.0161774
overall	2	24	precision	0.817111	0.0463031	0.968344	0.00983079
1	2	24	recall	0.874375	0.0735202	0.984615	0.0129365
2	2	24	recall	0.789444	0.0873231	0.960685	0.0157764
3	2	24	recall	0.774737	0.0849911	0.960548	0.0183972
overall	2	24	recall	0.812852	0.0474909	0.968616	0.00974113
overall	3	0	accuracy	0.544906	0.0628519	0.763507	0.0160047
overall	3	0	auroc	0.730491	0.046467	0.921803	0.00728573
1	3	0	f1_score	0.589646	0.0802529	0.771262	0.0224526
2	3	0	f1_score	0.588575	0.0768466	0.782942	0.024027
3	3	0	f1_score	0.448885	0.107241	0.734631	0.0263153
overall	3	0	f1_score	0.542369	0.0638536	0.762945	0.0161085
overall	3	0	mcc	0.321456	0.095658	0.646331	0.0241335
1	3	0	precision	0.582953	0.0892368	0.767209	0.03568
2	3	0	precision	0.570033	0.0838673	0.757235	0.0302886
3	3	0	precision	0.493306	0.103043	0.7715	0.0279547
overall	3	0	precision	0.548764	0.0653336	0.765315	0.0163677
1	3	0	recall	0.609375	0.111086	0.777538	0.0380268
2	3	0	recall	0.617222	0.0989076	0.811644	0.0335758
3	3	0	recall	0.422105	0.122916	0.702877	0.0433055
overall	3	0	recall	0.549567	0.0626468	0.76402	0.0160523
overall	3	1	accuracy	0.599057	0.0629716	0.822938	0.0184665
overall	3	1	auroc	0.777326	0.0429996	0.95318	0.00535474
1	3	1	f1_score	0.592522	0.0860046	0.817056	0.0243624
2	3	1	f1_score	0.653677	0.0762482	0.845745	0.0336705
3	3	1	f1_score	0.544698	0.0996145	0.804183	0.0238708
overall	3	1	f1_score	0.596966	0.0630312	0.822328	0.0181265
overall	3	1	mcc	0.400931	0.0953338	0.73479	0.0278079
1	3	1	precision	0.60805	0.103159	0.830313	0.0324911
2	3	1	precision	0.641449	0.0826091	0.829557	0.0340369
3	3	1	precision	0.568255	0.10397	0.813163	0.0355881
overall	3	1	precision	0.605918	0.0636952	0.824344	0.0183542
1	3	1	recall	0.590625	0.108208	0.805692	0.0372797
2	3	1	recall	0.677778	0.108556	0.863836	0.0463141
3	3	1	recall	0.531579	0.114799	0.797397	0.0389064
overall	3	1	recall	0.599994	0.0628392	0.822308	0.018184
overall	3	2	accuracy	0.636604	0.0664311	0.854882	0.0149989
overall	3	2	auroc	0.814845	0.0425509	0.967189	0.0051826
1	3	2	f1_score	0.625681	0.0845523	0.84555	0.0204727
2	3	2	f1_score	0.677112	0.0850924	0.876268	0.0233163
3	3	2	f1_score	0.600648	0.0972597	0.841188	0.0227308
overall	3	2	f1_score	0.63448	0.0671046	0.854335	0.0148885
overall	3	2	mcc	0.456776	0.100388	0.782593	0.0224749
1	3	2	precision	0.63545	0.0888332	0.853553	0.0304395
2	3	2	precision	0.669228	0.0835961	0.865699	0.0274324
3	3	2	precision	0.618867	0.104788	0.848139	0.0340339
overall	3	2	precision	0.641182	0.0670997	0.855797	0.0149076
1	3	2	recall	0.62625	0.113408	0.839231	0.0353522
2	3	2	recall	0.691667	0.108089	0.888082	0.0344497
3	3	2	recall	0.593158	0.115614	0.835616	0.0312741
overall	3	2	recall	0.637025	0.0666759	0.85431	0.014881
overall	3	3	accuracy	0.666226	0.0657824	0.877204	0.0147904
overall	3	3	auroc	0.842809	0.0411996	0.976697	0.00421841
1	3	3	f1_score	0.652195	0.081729	0.870241	0.0230888
2	3	3	f1_score	0.69404	0.0846553	0.895551	0.0187951
3	3	3	f1_score	0.648692	0.0812383	0.864649	0.0194
overall	3	3	f1_score	0.664976	0.0664822	0.876814	0.0149619
overall	3	3	mcc	0.500933	0.0991173	0.815982	0.022257
1	3	3	precision	0.669864	0.10097	0.87039	0.0263216
2	3	3	precision	0.694925	0.0936897	0.889751	0.0225932
3	3	3	precision	0.654989	0.0917268	0.872669	0.0296058
overall	3	3	precision	0.673259	0.067424	0.877603	0.0147167
1	3	3	recall	0.645	0.100849	0.871231	0.0368281
2	3	3	recall	0.700556	0.104427	0.902055	0.0274232
3	3	3	recall	0.651579	0.102783	0.857671	0.0258227
overall	3	3	recall	0.665712	0.0658616	0.876986	0.015196
overall	3	4	accuracy	0.690755	0.0593571	0.893981	0.0176387
overall	3	4	auroc	0.863431	0.035606	0.981927	0.00388989
1	3	4	f1_score	0.67683	0.0753158	0.891337	0.0258098
2	3	4	f1_score	0.719949	0.0852307	0.910544	0.0203388
3	3	4	f1_score	0.670803	0.0739874	0.8796	0.0218945
overall	3	4	f1_score	0.689194	0.0596943	0.893827	0.0178279
overall	3	4	mcc	0.537914	0.0892007	0.841172	0.0264184
1	3	4	precision	0.687346	0.0879891	0.885042	0.031219
2	3	4	precision	0.720828	0.0828663	0.910331	0.0286017
3	3	4	precision	0.680001	0.0862163	0.887614	0.0255055
overall	3	4	precision	0.696059	0.0594873	0.894329	0.0177007
1	3	4	recall	0.675625	0.0975938	0.898462	0.0315367
2	3	4	recall	0.726111	0.111463	0.911507	0.0262973
3	3	4	recall	0.67	0.095465	0.872466	0.0309509
overall	3	4	recall	0.690579	0.059232	0.894145	0.0178025
overall	3	5	accuracy	0.702264	0.0586677	0.908104	0.0164713
overall	3	5	auroc	0.8751	0.0331984	0.985548	0.0030491
1	3	5	f1_score	0.693513	0.0758722	0.908325	0.0214423
2	3	5	f1_score	0.724625	0.0755899	0.92379	0.0191196
3	3	5	f1_score	0.684459	0.0767667	0.892148	0.0208924
overall	3	5	f1_score	0.700866	0.0587082	0.908088	0.0165332
overall	3	5	mcc	0.555568	0.0886812	0.862326	0.0247264
1	3	5	precision	0.695994	0.0742026	0.902391	0.0264724
2	3	5	precision	0.737604	0.0819501	0.92678	0.0254997
3	3	5	precision	0.68971	0.0891957	0.896427	0.0269282
overall	3	5	precision	0.707769	0.0590379	0.908533	0.0163485
1	3	5	recall	0.700625	0.108543	0.915077	0.0298607
2	3	5	recall	0.718889	0.0979335	0.92137	0.0242889
3	3	5	recall	0.687895	0.101819	0.88863	0.0281248
overall	3	5	recall	0.70247	0.0587611	0.908359	0.0166704
overall	3	6	accuracy	0.71434	0.0620886	0.917393	0.015453
overall	3	6	auroc	0.883023	0.0313476	0.988354	0.00266685
1	3	6	f1_score	0.717394	0.0766472	0.918862	0.0194842
2	3	6	f1_score	0.732249	0.082013	0.933358	0.017975
3	3	6	f1_score	0.692089	0.0735325	0.900078	0.02071
overall	3	6	f1_score	0.713911	0.0626137	0.917433	0.0154534
overall	3	6	mcc	0.573452	0.0936138	0.876293	0.0232135
1	3	6	precision	0.715785	0.0809918	0.908768	0.0271107
2	3	6	precision	0.749107	0.0908295	0.937663	0.0235709
3	3	6	precision	0.695248	0.0831014	0.906712	0.0261324
overall	3	6	precision	0.720047	0.0632144	0.917715	0.0154555
1	3	6	recall	0.726875	0.103465	0.929846	0.0249626
2	3	6	recall	0.722222	0.098625	0.929589	0.0236082
3	3	6	recall	0.696316	0.095465	0.89411	0.0264005
overall	3	6	recall	0.715138	0.0621922	0.917848	0.0154741
overall	3	7	accuracy	0.730755	0.0551464	0.928199	0.0130858
overall	3	7	auroc	0.892248	0.0292115	0.990473	0.00210936
1	3	7	f1_score	0.739502	0.0729218	0.929306	0.0175427
2	3	7	f1_score	0.742568	0.0727331	0.942273	0.0160761
3	3	7	f1_score	0.709576	0.0686622	0.913086	0.0168886
overall	3	7	f1_score	0.730549	0.0556835	0.928222	0.0131138
overall	3	7	mcc	0.598141	0.082584	0.89253	0.0195962
1	3	7	precision	0.739068	0.0799776	0.917942	0.0257739
2	3	7	precision	0.758479	0.0813085	0.948344	0.0192939
3	3	7	precision	0.712865	0.0792006	0.919096	0.0229972
overall	3	7	precision	0.736804	0.054853	0.928461	0.0131426
1	3	7	recall	0.748125	0.0998954	0.941538	0.0218667
2	3	7	recall	0.733889	0.0935289	0.936712	0.0235084
3	3	7	recall	0.713158	0.0901963	0.907808	0.0255244
overall	3	7	recall	0.731724	0.0554071	0.928686	0.0130211
overall	3	8	accuracy	0.741887	0.0515067	0.932938	0.012446
overall	3	8	auroc	0.899512	0.0274553	0.991825	0.00194779
1	3	8	f1_score	0.753662	0.0618443	0.937363	0.014952
2	3	8	f1_score	0.755062	0.0687938	0.945273	0.0150013
3	3	8	f1_score	0.717274	0.0727781	0.916579	0.0168815
overall	3	8	f1_score	0.741999	0.0512867	0.933072	0.0123845
overall	3	8	mcc	0.61494	0.077479	0.8996	0.0186797
1	3	8	precision	0.749457	0.0725514	0.927258	0.0215975
2	3	8	precision	0.781143	0.0813494	0.951596	0.0205024
3	3	8	precision	0.714451	0.0772704	0.920946	0.0215024
overall	3	8	precision	0.74835	0.0512615	0.933267	0.0123643
1	3	8	recall	0.76625	0.0921561	0.948154	0.0201192
2	3	8	recall	0.736111	0.0851834	0.939452	0.0207138
3	3	8	recall	0.726842	0.0974492	0.912877	0.0262323
overall	3	8	recall	0.743068	0.0512319	0.933494	0.0124055
overall	3	9	accuracy	0.750943	0.0552861	0.93782	0.0108467
overall	3	9	auroc	0.905654	0.0273054	0.992937	0.00164736
1	3	9	f1_score	0.767646	0.0676757	0.942701	0.0138588
2	3	9	f1_score	0.756614	0.0713012	0.949637	0.0116066
3	3	9	f1_score	0.729648	0.0748109	0.921629	0.0152924
overall	3	9	f1_score	0.751303	0.0553676	0.937989	0.0108078
overall	3	9	mcc	0.628675	0.0826046	0.906942	0.0162697
1	3	9	precision	0.762613	0.0811554	0.931052	0.0205129
2	3	9	precision	0.78174	0.0897757	0.957908	0.017346
3	3	9	precision	0.729318	0.0765238	0.925524	0.022218
overall	3	9	precision	0.75789	0.0544814	0.938161	0.0107427
1	3	9	recall	0.7825	0.0962852	0.955077	0.0190228
2	3	9	recall	0.738889	0.0814891	0.941918	0.0190889
3	3	9	recall	0.735789	0.0983879	0.918356	0.0229486
overall	3	9	recall	0.752393	0.0549495	0.93845	0.0108647
overall	3	10	accuracy	0.766226	0.0586257	0.940853	0.0116183
overall	3	10	auroc	0.912802	0.0267053	0.993772	0.0016206
1	3	10	f1_score	0.786926	0.0709808	0.946761	0.0142837
2	3	10	f1_score	0.76712	0.0728659	0.951935	0.012589
3	3	10	f1_score	0.745209	0.0753822	0.924526	0.0155705
overall	3	10	f1_score	0.766418	0.059022	0.941074	0.0115986
overall	3	10	mcc	0.652278	0.0875409	0.911479	0.0174302
1	3	10	precision	0.780888	0.0845117	0.93439	0.020278
2	3	10	precision	0.800003	0.0858976	0.961848	0.0192529
3	3	10	precision	0.741769	0.0815468	0.927348	0.0212391
overall	3	10	precision	0.77422	0.0580506	0.941195	0.0115827
1	3	10	recall	0.8025	0.0976039	0.959846	0.0186695
2	3	10	recall	0.743889	0.0920506	0.942603	0.0178125
3	3	10	recall	0.756842	0.103597	0.922192	0.021845
overall	3	10	recall	0.767744	0.0581684	0.941547	0.0116048
overall	3	11	accuracy	0.775472	0.0514103	0.945735	0.0112391
overall	3	11	auroc	0.916366	0.0271259	0.994434	0.00143352
1	3	11	f1_score	0.800898	0.0553032	0.951582	0.0137914
2	3	11	f1_score	0.776431	0.0682775	0.9569	0.0117135
3	3	11	f1_score	0.751203	0.0685382	0.929334	0.0156107
overall	3	11	f1_score	0.776177	0.0514424	0.945939	0.0112325
overall	3	11	mcc	0.665742	0.0768773	0.918769	0.0168536
1	3	11	precision	0.783387	0.0725879	0.939803	0.019594
2	3	11	precision	0.809356	0.0872837	0.965652	0.0179899
3	3	11	precision	0.753639	0.0737338	0.93252	0.0190552
overall	3	11	precision	0.782127	0.0513494	0.945992	0.0112339
1	3	11	recall	0.82625	0.0782442	0.964	0.0176593
2	3	11	recall	0.752778	0.0859122	0.94863	0.0163337
3	3	11	recall	0.754211	0.0891604	0.926575	0.0225823
overall	3	11	recall	0.777746	0.0507465	0.946402	0.0112066
overall	3	12	accuracy	0.781509	0.0515974	0.949716	0.0109221
overall	3	12	auroc	0.919981	0.0267987	0.99516	0.0011379
1	3	12	f1_score	0.813958	0.0594571	0.956163	0.0150066
2	3	12	f1_score	0.777	0.0685706	0.95908	0.0114557
3	3	12	f1_score	0.756321	0.0665226	0.934605	0.0143778
overall	3	12	f1_score	0.782427	0.0520891	0.949949	0.0109409
overall	3	12	mcc	0.675169	0.0767628	0.924749	0.0163338
1	3	12	precision	0.7977	0.0827509	0.944011	0.0204624
2	3	12	precision	0.816833	0.0815352	0.969972	0.0174082
3	3	12	precision	0.753036	0.0723431	0.936007	0.0169571
overall	3	12	precision	0.78919	0.0516093	0.949997	0.0109115
1	3	12	recall	0.839375	0.0820233	0.968923	0.0173534
2	3	12	recall	0.746667	0.0855285	0.948767	0.017043
3	3	12	recall	0.765789	0.0901963	0.933562	0.021362
overall	3	12	recall	0.783944	0.0511096	0.950417	0.0108614
overall	3	13	accuracy	0.78717	0.0500335	0.951185	0.00975005
overall	3	13	auroc	0.922771	0.0238248	0.995529	0.00106848
1	3	13	f1_score	0.817037	0.058078	0.957672	0.0135584
2	3	13	f1_score	0.786526	0.0632694	0.960343	0.00996211
3	3	13	f1_score	0.75993	0.0693824	0.936309	0.0134928
overall	3	13	f1_score	0.787831	0.0498394	0.951441	0.00976303
overall	3	13	mcc	0.683708	0.0741596	0.926919	0.0146394
1	3	13	precision	0.799509	0.0747968	0.946937	0.0183901
2	3	13	precision	0.819291	0.0798899	0.971205	0.0166275
3	3	13	precision	0.763428	0.0704289	0.936362	0.0177613
overall	3	13	precision	0.794076	0.0484158	0.951501	0.00974977
1	3	13	recall	0.843125	0.0835674	0.968923	0.0167933
2	3	13	recall	0.762222	0.0797802	0.95	0.0140908
3	3	13	recall	0.763684	0.0988178	0.936575	0.0187417
overall	3	13	recall	0.789677	0.0494077	0.951833	0.00979021
overall	3	14	accuracy	0.790755	0.045755	0.952227	0.00872279
overall	3	14	auroc	0.923848	0.0235846	0.995935	0.000879443
1	3	14	f1_score	0.823553	0.0565014	0.95858	0.0113862
2	3	14	f1_score	0.791425	0.0605852	0.961584	0.0104701
3	3	14	f1_score	0.76007	0.063289	0.937229	0.0123051
overall	3	14	f1_score	0.791683	0.0457576	0.952464	0.00868274
overall	3	14	mcc	0.689344	0.0684019	0.928528	0.0130729
1	3	14	precision	0.80345	0.0741182	0.945849	0.0167166
2	3	14	precision	0.83191	0.0833557	0.973438	0.0144665
3	3	14	precision	0.759981	0.0663435	0.938247	0.018509
overall	3	14	precision	0.798447	0.0462279	0.952511	0.00858059
1	3	14	recall	0.8525	0.0835792	0.972	0.0174085
2	3	14	recall	0.761111	0.0775691	0.950274	0.0162499
3	3	14	recall	0.766842	0.0932109	0.936575	0.0173773
overall	3	14	recall	0.793484	0.0451615	0.95295	0.00876126
overall	3	15	accuracy	0.793962	0.0494261	0.954455	0.00992064
overall	3	15	auroc	0.925272	0.0243017	0.996262	0.000940333
1	3	15	f1_score	0.826033	0.0529513	0.960524	0.0121099
2	3	15	f1_score	0.793948	0.0611287	0.962891	0.0111792
3	3	15	f1_score	0.764979	0.065247	0.940573	0.0138656
overall	3	15	f1_score	0.794987	0.0491879	0.954663	0.00989835
overall	3	15	mcc	0.693867	0.0736513	0.931861	0.0148509
1	3	15	precision	0.804723	0.0722479	0.947454	0.0189618
2	3	15	precision	0.830165	0.0800094	0.973514	0.0155544
3	3	15	precision	0.768548	0.0720175	0.942987	0.0160366
overall	3	15	precision	0.801145	0.048294	0.954652	0.00994531
1	3	15	recall	0.85625	0.0792065	0.974308	0.0160769
2	3	15	recall	0.766667	0.0777698	0.95274	0.0157427
3	3	15	recall	0.767368	0.0872972	0.938493	0.0207426
overall	3	15	recall	0.796762	0.0490311	0.95518	0.00978547
overall	3	16	accuracy	0.8	0.0461389	0.957346	0.00923621
overall	3	16	auroc	0.92645	0.0218095	0.996531	0.000862171
1	3	16	f1_score	0.8362	0.0502111	0.963285	0.0109163
2	3	16	f1_score	0.796683	0.0596482	0.965307	0.0100861
3	3	16	f1_score	0.770133	0.0671717	0.944131	0.0126269
overall	3	16	f1_score	0.801005	0.0459109	0.957575	0.00919691
overall	3	16	mcc	0.70306	0.0688159	0.936187	0.0138568
1	3	16	precision	0.813687	0.0710731	0.951034	0.0172174
2	3	16	precision	0.836215	0.0779371	0.977597	0.0134711
3	3	16	precision	0.771656	0.0725442	0.944157	0.0174242
overall	3	16	precision	0.807186	0.0458194	0.957596	0.00921023
1	3	16	recall	0.866875	0.073606	0.976154	0.0148911
2	3	16	recall	0.767222	0.0807956	0.953562	0.0160433
3	3	16	recall	0.774737	0.0919491	0.944384	0.0167287
overall	3	16	recall	0.802945	0.0453345	0.958033	0.00918184
overall	3	17	accuracy	0.803019	0.0509056	0.958199	0.00892082
overall	3	17	auroc	0.92881	0.0222984	0.996765	0.000801665
1	3	17	f1_score	0.835549	0.055979	0.964908	0.0121673
2	3	17	f1_score	0.803368	0.0623117	0.96475	0.0107006
3	3	17	f1_score	0.773509	0.0697126	0.945712	0.0122667
overall	3	17	f1_score	0.804142	0.0508849	0.958457	0.00891919
overall	3	17	mcc	0.707599	0.0757056	0.937491	0.0133669
1	3	17	precision	0.816546	0.0792874	0.95305	0.0203322
2	3	17	precision	0.841288	0.0778236	0.977657	0.0158978
3	3	17	precision	0.774931	0.0790492	0.944898	0.0152514
overall	3	17	precision	0.810922	0.0496137	0.958535	0.00901137
1	3	17	recall	0.86375	0.0796437	0.977385	0.0133826
2	3	17	recall	0.775	0.0822033	0.952466	0.0161093
3	3	17	recall	0.778421	0.0904812	0.946849	0.0194002
overall	3	17	recall	0.805724	0.0505004	0.9589	0.0087949
overall	3	18	accuracy	0.800377	0.0516671	0.959668	0.00997992
overall	3	18	auroc	0.930164	0.0230556	0.996904	0.000842425
1	3	18	f1_score	0.833137	0.0503262	0.967958	0.0127921
2	3	18	f1_score	0.801296	0.0681054	0.965058	0.0101845
3	3	18	f1_score	0.76995	0.0690478	0.946842	0.0141509
overall	3	18	f1_score	0.801461	0.0515811	0.959953	0.00997195
overall	3	18	mcc	0.703719	0.0769199	0.939661	0.0149647
1	3	18	precision	0.814992	0.0752412	0.956758	0.0183557
2	3	18	precision	0.839299	0.0834224	0.975071	0.0145894
3	3	18	precision	0.771513	0.0794375	0.948043	0.018156
overall	3	18	precision	0.808601	0.0502435	0.959957	0.0100133
1	3	18	recall	0.860625	0.0773695	0.979692	0.0155976
2	3	18	recall	0.773889	0.0890763	0.955479	0.0150029
3	3	18	recall	0.774737	0.0897937	0.946027	0.0208633
overall	3	18	recall	0.803084	0.0511086	0.9604	0.00990993
overall	3	19	accuracy	0.801887	0.0465656	0.962464	0.00996138
overall	3	19	auroc	0.931674	0.0216526	0.997088	0.000837276
1	3	19	f1_score	0.839963	0.0481424	0.970855	0.0126927
2	3	19	f1_score	0.800272	0.0610222	0.96583	0.0111276
3	3	19	f1_score	0.769033	0.066264	0.951557	0.0132622
overall	3	19	f1_score	0.803089	0.0462002	0.962747	0.00996836
overall	3	19	mcc	0.706261	0.0692527	0.94385	0.014928
1	3	19	precision	0.81726	0.0761093	0.960073	0.0194859
2	3	19	precision	0.842308	0.0806826	0.975912	0.0157763
3	3	19	precision	0.771068	0.0728503	0.95225	0.0149264
overall	3	19	precision	0.810212	0.0455279	0.962745	0.0100163
1	3	19	recall	0.871875	0.0701589	0.982154	0.0139537
2	3	19	recall	0.769444	0.0840782	0.956164	0.0144396
3	3	19	recall	0.773684	0.0920768	0.951233	0.0218832
overall	3	19	recall	0.805001	0.0455874	0.963184	0.00987252
overall	3	20	accuracy	0.808302	0.0441247	0.96455	0.00829073
overall	3	20	auroc	0.932959	0.0218075	0.997223	0.000823241
1	3	20	f1_score	0.841602	0.0490653	0.972457	0.0108753
2	3	20	f1_score	0.810957	0.0565789	0.967884	0.0103147
3	3	20	f1_score	0.77623	0.0617601	0.954163	0.0112389
overall	3	20	f1_score	0.809596	0.0437807	0.964835	0.00827431
overall	3	20	mcc	0.715626	0.0655447	0.946954	0.0124348
1	3	20	precision	0.824235	0.0752	0.963044	0.0166968
2	3	20	precision	0.845351	0.0781135	0.978272	0.0147149
3	3	20	precision	0.779998	0.0708567	0.953249	0.0157044
overall	3	20	precision	0.816528	0.0423455	0.964855	0.00828595
1	3	20	recall	0.868125	0.0747972	0.982308	0.0140654
2	3	20	recall	0.785556	0.0757471	0.957945	0.0149878
3	3	20	recall	0.779474	0.0884167	0.955342	0.0161287
overall	3	20	recall	0.811051	0.0436238	0.965198	0.00825562
overall	3	21	accuracy	0.80566	0.0491211	0.965071	0.00939827
overall	3	21	auroc	0.931708	0.0215753	0.997393	0.000806521
1	3	21	f1_score	0.840247	0.0560722	0.97289	0.0117644
2	3	21	f1_score	0.808987	0.0606615	0.968562	0.011149
3	3	21	f1_score	0.770491	0.0682657	0.954584	0.012659
overall	3	21	f1_score	0.806575	0.0490107	0.965345	0.00937842
overall	3	21	mcc	0.711755	0.0732694	0.947737	0.0140882
1	3	21	precision	0.822559	0.0742726	0.962409	0.0181509
2	3	21	precision	0.843678	0.0794548	0.977774	0.0159988
3	3	21	precision	0.773926	0.0726967	0.955756	0.0154461
overall	3	21	precision	0.813388	0.048418	0.965313	0.00938757
1	3	21	recall	0.8675	0.0867118	0.983846	0.0131882
2	3	21	recall	0.783333	0.0803332	0.959726	0.014016
3	3	21	recall	0.774737	0.0978461	0.953699	0.0188551
overall	3	21	recall	0.808523	0.048777	0.965757	0.00933024
overall	3	22	accuracy	0.804906	0.0482882	0.967678	0.00922097
overall	3	22	auroc	0.931647	0.0214714	0.99766	0.000693688
1	3	22	f1_score	0.838979	0.0540534	0.975114	0.0116826
2	3	22	f1_score	0.807763	0.0627539	0.970271	0.0111198
3	3	22	f1_score	0.771907	0.0631676	0.958419	0.0119663
overall	3	22	f1_score	0.806216	0.0480502	0.967935	0.0092116
overall	3	22	mcc	0.710317	0.0717421	0.951654	0.013803
1	3	22	precision	0.828031	0.0702195	0.966547	0.0186975
2	3	22	precision	0.839695	0.0811446	0.979567	0.0151795
3	3	22	precision	0.772699	0.0785055	0.95783	0.0144211
overall	3	22	precision	0.813475	0.0460388	0.967982	0.00925274
1	3	22	recall	0.858125	0.0846743	0.984154	0.0150635
2	3	22	recall	0.785	0.0823095	0.96137	0.0153779
3	3	22	recall	0.778947	0.0869182	0.959315	0.0193194
overall	3	22	recall	0.807357	0.0482083	0.96828	0.00910426
overall	3	23	accuracy	0.807925	0.0475498	0.969194	0.00889842
overall	3	23	auroc	0.933124	0.0221898	0.99769	0.000662321
1	3	23	f1_score	0.844513	0.0489525	0.976673	0.01108
2	3	23	f1_score	0.808214	0.0606304	0.970887	0.0105082
3	3	23	f1_score	0.775263	0.0666074	0.96083	0.0120722
overall	3	23	f1_score	0.80933	0.0472026	0.969463	0.00885712
overall	3	23	mcc	0.714961	0.070808	0.953908	0.01333
1	3	23	precision	0.830576	0.0722787	0.969677	0.0172219
2	3	23	precision	0.844734	0.0788835	0.980402	0.0148005
3	3	23	precision	0.773791	0.0760351	0.958527	0.0149161
overall	3	23	precision	0.816367	0.0463035	0.969535	0.00888706
1	3	23	recall	0.86625	0.0738015	0.984	0.0129217
2	3	23	recall	0.781667	0.0832884	0.961781	0.0149928
3	3	23	recall	0.783684	0.0903575	0.963425	0.018374
overall	3	23	recall	0.810534	0.0469909	0.969735	0.00878333
overall	3	24	accuracy	0.806981	0.0503755	0.970853	0.00871486
overall	3	24	auroc	0.933559	0.0218427	0.997816	0.000719456
1	3	24	f1_score	0.845229	0.0551951	0.978577	0.0115292
2	3	24	f1_score	0.808411	0.0624511	0.972193	0.00899801
3	3	24	f1_score	0.771878	0.0682172	0.962604	0.0115711
overall	3	24	f1_score	0.808506	0.0503362	0.971125	0.0087159
overall	3	24	mcc	0.713837	0.0744295	0.956406	0.0130369
1	3	24	precision	0.832965	0.0827618	0.96943	0.0189412
2	3	24	precision	0.842945	0.0795866	0.981341	0.0121163
3	3	24	precision	0.77314	0.0800777	0.962585	0.0154888
overall	3	24	precision	0.81635	0.048173	0.971119	0.00873871
1	3	24	recall	0.86625	0.0753883	0.988154	0.0121464
2	3	24	recall	0.784444	0.0887344	0.963425	0.0149625
3	3	24	recall	0.778421	0.0929223	0.962877	0.016555
overall	3	24	recall	0.809705	0.0498432	0.971485	0.00860763
overall	4	0	accuracy	0.578868	0.0591742	0.805024	0.0163069
overall	4	0	auroc	0.75744	0.0465301	0.944822	0.00546745
1	4	0	f1_score	0.602366	0.0936214	0.803189	0.0271632
2	4	0	f1_score	0.615676	0.0743405	0.816845	0.018593
3	4	0	f1_score	0.511579	0.0928975	0.793916	0.0221501
overall	4	0	f1_score	0.57654	0.0606427	0.80465	0.0166809
overall	4	0	mcc	0.371467	0.0899187	0.707959	0.0243637
1	4	0	precision	0.610006	0.0940097	0.818407	0.0366887
2	4	0	precision	0.592874	0.0836608	0.789487	0.0233502
3	4	0	precision	0.550003	0.0907884	0.813312	0.0269745
overall	4	0	precision	0.584294	0.0614876	0.807069	0.0168262
1	4	0	recall	0.605625	0.1204	0.789538	0.0319045
2	4	0	recall	0.651111	0.104184	0.847123	0.0298932
3	4	0	recall	0.487895	0.115129	0.776712	0.0357694
overall	4	0	recall	0.581544	0.0595313	0.804458	0.0164127
overall	4	1	accuracy	0.602453	0.0606966	0.847062	0.0161648
overall	4	1	auroc	0.794425	0.0424243	0.962253	0.00535706
1	4	1	f1_score	0.591362	0.0819788	0.836786	0.0242145
2	4	1	f1_score	0.643984	0.0773989	0.863477	0.0269997
3	4	1	f1_score	0.565286	0.092961	0.838998	0.0234159
overall	4	1	f1_score	0.600211	0.0612105	0.84642	0.01594
overall	4	1	mcc	0.405378	0.091539	0.770928	0.0243458
1	4	1	precision	0.601329	0.088622	0.856928	0.0339557
2	4	1	precision	0.636051	0.0842765	0.843581	0.0311258
3	4	1	precision	0.583518	0.0937667	0.84556	0.0332545
overall	4	1	precision	0.606966	0.062174	0.84869	0.0162795
1	4	1	recall	0.59	0.099842	0.819077	0.0368583
2	4	1	recall	0.662778	0.108916	0.885205	0.0348177
3	4	1	recall	0.555789	0.112788	0.833836	0.0330799
overall	4	1	recall	0.602856	0.0605062	0.846039	0.0159305
overall	4	2	accuracy	0.640943	0.0636577	0.871991	0.0155005
overall	4	2	auroc	0.824106	0.0405568	0.973491	0.0046031
1	4	2	f1_score	0.633541	0.0843718	0.861529	0.0203415
2	4	2	f1_score	0.668033	0.0814579	0.889307	0.0210563
3	4	2	f1_score	0.615678	0.0920075	0.863369	0.0225593
overall	4	2	f1_score	0.639084	0.0639522	0.871401	0.0153863
overall	4	2	mcc	0.463633	0.0962871	0.808406	0.0232546
1	4	2	precision	0.650713	0.0986291	0.872269	0.0310085
2	4	2	precision	0.662948	0.0838559	0.876157	0.0300481
3	4	2	precision	0.63162	0.102591	0.871088	0.0317494
overall	4	2	precision	0.648427	0.0636936	0.873171	0.0154897
1	4	2	recall	0.63125	0.117348	0.852615	0.035339
2	4	2	recall	0.682222	0.108866	0.903973	0.0306926
3	4	2	recall	0.61	0.109968	0.85726	0.0363831
overall	4	2	recall	0.641157	0.0641181	0.871283	0.0153512
overall	4	3	accuracy	0.674717	0.0635823	0.893412	0.0160329
overall	4	3	auroc	0.849908	0.0376085	0.980833	0.00402351
1	4	3	f1_score	0.6635	0.0805236	0.886924	0.0213307
2	4	3	f1_score	0.698	0.0816501	0.908082	0.0191517
3	4	3	f1_score	0.66005	0.0816669	0.884226	0.0215611
overall	4	3	f1_score	0.67385	0.0639318	0.893077	0.0160888
overall	4	3	mcc	0.513631	0.0957573	0.840274	0.0240828
1	4	3	precision	0.678133	0.097535	0.890919	0.0259086
2	4	3	precision	0.698375	0.0919628	0.900663	0.0272309
3	4	3	precision	0.668147	0.0926736	0.890326	0.0279331
overall	4	3	precision	0.681552	0.0638306	0.893969	0.0159173
1	4	3	recall	0.659375	0.10182	0.884	0.0342562
2	4	3	recall	0.705	0.0985286	0.916301	0.0243103
3	4	3	recall	0.658947	0.0979604	0.878904	0.0278583
overall	4	3	recall	0.674441	0.0637459	0.893068	0.0162355
overall	4	4	accuracy	0.697736	0.0600249	0.904834	0.0177289
overall	4	4	auroc	0.868368	0.0350216	0.984615	0.003658
1	4	4	f1_score	0.685973	0.084789	0.900267	0.0230788
2	4	4	f1_score	0.718696	0.0838015	0.920152	0.0214802
3	4	4	f1_score	0.684045	0.0724937	0.893475	0.0215279
overall	4	4	f1_score	0.696238	0.0607992	0.904632	0.0178263
overall	4	4	mcc	0.548465	0.090341	0.857401	0.0265978
1	4	4	precision	0.693536	0.090463	0.897112	0.0286091
2	4	4	precision	0.726296	0.0874453	0.918455	0.0298489
3	4	4	precision	0.689297	0.0799659	0.899923	0.025103
overall	4	4	precision	0.703043	0.0600758	0.905163	0.0177279
1	4	4	recall	0.688125	0.108978	0.904154	0.0295691
2	4	4	recall	0.718333	0.105129	0.922466	0.0244134
3	4	4	recall	0.686316	0.0966491	0.887808	0.0301442
overall	4	4	recall	0.697591	0.0605266	0.904809	0.0178481
overall	4	5	accuracy	0.704717	0.0594467	0.915355	0.0187288
overall	4	5	auroc	0.875963	0.0333442	0.98761	0.00307378
1	4	5	f1_score	0.701339	0.0819072	0.914268	0.0221997
2	4	5	f1_score	0.72163	0.0768224	0.928006	0.0210969
3	4	5	f1_score	0.687665	0.0727638	0.90358	0.0214712
overall	4	5	f1_score	0.703545	0.0601763	0.915285	0.0187822
overall	4	5	mcc	0.558874	0.0890734	0.87326	0.0280549
1	4	5	precision	0.702236	0.0825574	0.908132	0.0306852
2	4	5	precision	0.733336	0.0786499	0.928822	0.0272686
3	4	5	precision	0.692541	0.0809353	0.910439	0.026298
overall	4	5	precision	0.709371	0.0594819	0.915798	0.0187113
1	4	5	recall	0.71	0.110426	0.921231	0.0267168
2	4	5	recall	0.716111	0.0989076	0.927808	0.0267571
3	4	5	recall	0.689474	0.0932844	0.897671	0.0315429
overall	4	5	recall	0.705195	0.0596219	0.91557	0.0187271
overall	4	6	accuracy	0.716415	0.0590876	0.923555	0.0144578
overall	4	6	auroc	0.886065	0.0314626	0.989747	0.00246293
1	4	6	f1_score	0.716303	0.0735286	0.924103	0.0174927
2	4	6	f1_score	0.729771	0.08109	0.937037	0.0173577
3	4	6	f1_score	0.701231	0.0701976	0.909488	0.0196356
overall	4	6	f1_score	0.715768	0.0595906	0.923542	0.0144821
overall	4	6	mcc	0.57667	0.0889537	0.885524	0.0216616
1	4	6	precision	0.715378	0.0785033	0.914835	0.0252381
2	4	6	precision	0.753282	0.0863529	0.940009	0.0230346
3	4	6	precision	0.698636	0.0817947	0.916565	0.023382
overall	4	6	precision	0.722432	0.0595965	0.923803	0.0144858
1	4	6	recall	0.72625	0.104273	0.934154	0.0226276
2	4	6	recall	0.713889	0.100929	0.934521	0.0219057
3	4	6	recall	0.710526	0.0893	0.903151	0.0283664
overall	4	6	recall	0.716888	0.059153	0.923942	0.014401
overall	4	7	accuracy	0.733774	0.0542285	0.934171	0.0127614
overall	4	7	auroc	0.894782	0.0278571	0.991656	0.00185258
1	4	7	f1_score	0.744081	0.074296	0.936067	0.0174733
2	4	7	f1_score	0.741928	0.072906	0.945805	0.0152558
3	4	7	f1_score	0.715366	0.061453	0.920813	0.0170089
overall	4	7	f1_score	0.733792	0.0547972	0.934229	0.0127838
overall	4	7	mcc	0.602457	0.0812097	0.901425	0.0190783
1	4	7	precision	0.745146	0.0817243	0.928322	0.0266847
2	4	7	precision	0.762772	0.0791046	0.949753	0.0201509
3	4	7	precision	0.712843	0.0757218	0.925386	0.0205605
overall	4	7	precision	0.740254	0.0530567	0.934487	0.0128515
1	4	7	recall	0.7525	0.104326	0.944462	0.0191749
2	4	7	recall	0.727222	0.0904103	0.942329	0.021881
3	4	7	recall	0.724211	0.0795634	0.916849	0.0259953
overall	4	7	recall	0.734644	0.0549234	0.934547	0.0125935
overall	4	8	accuracy	0.746038	0.0514746	0.938389	0.0119556
overall	4	8	auroc	0.901799	0.0264393	0.992843	0.00175288
1	4	8	f1_score	0.756402	0.0654656	0.942652	0.0138981
2	4	8	f1_score	0.756003	0.0707403	0.948335	0.0143972
3	4	8	f1_score	0.725844	0.0670436	0.924599	0.0159342
overall	4	8	f1_score	0.746083	0.0516585	0.938528	0.0118932
overall	4	8	mcc	0.621492	0.0771568	0.907786	0.0178739
1	4	8	precision	0.749904	0.0753313	0.933461	0.0229524
2	4	8	precision	0.786089	0.0867633	0.954898	0.0193041
3	4	8	precision	0.722861	0.0699889	0.927982	0.0211652
overall	4	8	precision	0.752951	0.0506251	0.938781	0.0118108
1	4	8	recall	0.7725	0.0967104	0.952615	0.0201222
2	4	8	recall	0.733333	0.0812976	0.942329	0.0220536
3	4	8	recall	0.735789	0.0952082	0.921781	0.0236303
overall	4	8	recall	0.747208	0.0516544	0.938908	0.0118416
overall	4	9	accuracy	0.754717	0.0526201	0.942512	0.0116218
overall	4	9	auroc	0.907617	0.0274325	0.993744	0.00156064
1	4	9	f1_score	0.768718	0.0606332	0.945439	0.0142058
2	4	9	f1_score	0.762153	0.0777167	0.954274	0.0124315
3	4	9	f1_score	0.733811	0.0663893	0.928057	0.0156066
overall	4	9	f1_score	0.754894	0.0524675	0.94259	0.0115987
overall	4	9	mcc	0.634412	0.079008	0.913984	0.0174403
1	4	9	precision	0.760361	0.0726749	0.932922	0.0190592
2	4	9	precision	0.795122	0.0843016	0.960851	0.0180089
3	4	9	precision	0.728413	0.0745688	0.934339	0.0221479
overall	4	9	precision	0.761299	0.0522705	0.942704	0.0114822
1	4	9	recall	0.785625	0.0907039	0.958769	0.0218536
2	4	9	recall	0.736667	0.0933037	0.948219	0.0200062
3	4	9	recall	0.745789	0.090407	0.922329	0.0209752
overall	4	9	recall	0.756027	0.0522004	0.943106	0.0116942
overall	4	10	accuracy	0.771887	0.0561954	0.946398	0.0120632
overall	4	10	auroc	0.914213	0.0264965	0.994441	0.00154745
1	4	10	f1_score	0.792561	0.0663282	0.951034	0.0147032
2	4	10	f1_score	0.774068	0.0692944	0.956785	0.0120784
3	4	10	f1_score	0.750702	0.0722862	0.931853	0.016323
overall	4	10	f1_score	0.772443	0.056261	0.946558	0.0120668
overall	4	10	mcc	0.660036	0.0841227	0.91975	0.0180672
1	4	10	precision	0.786768	0.0772812	0.940536	0.0195275
2	4	10	precision	0.80708	0.0822373	0.964711	0.0176607
3	4	10	precision	0.742917	0.0782011	0.934656	0.0200311
overall	4	10	precision	0.778922	0.0554395	0.946634	0.0119618
1	4	10	recall	0.805625	0.0901103	0.962154	0.0202099
2	4	10	recall	0.749444	0.0859557	0.949315	0.0172508
3	4	10	recall	0.764737	0.0935704	0.929452	0.0221462
overall	4	10	recall	0.773269	0.0560407	0.946974	0.0120995
overall	4	11	accuracy	0.776038	0.0517696	0.948673	0.0122565
overall	4	11	auroc	0.91768	0.0264051	0.995043	0.00136378
1	4	11	f1_score	0.804336	0.0618638	0.952808	0.0148718
2	4	11	f1_score	0.775226	0.0650684	0.958972	0.0125632
3	4	11	f1_score	0.749904	0.070815	0.934674	0.0159536
overall	4	11	f1_score	0.776489	0.0519443	0.948818	0.0122619
overall	4	11	mcc	0.666968	0.077311	0.923179	0.0183632
1	4	11	precision	0.789267	0.077335	0.940693	0.0198455
2	4	11	precision	0.811797	0.0860806	0.968573	0.01648
3	4	11	precision	0.748801	0.068541	0.937297	0.0196088
overall	4	11	precision	0.783288	0.0516323	0.948854	0.012273
1	4	11	recall	0.82875	0.0895503	0.965538	0.0181797
2	4	11	recall	0.748889	0.0826214	0.949863	0.018391
3	4	11	recall	0.757368	0.100056	0.932466	0.0223914
overall	4	11	recall	0.778336	0.0512046	0.949289	0.0121923
overall	4	12	accuracy	0.783208	0.0508473	0.951801	0.0118995
overall	4	12	auroc	0.920035	0.0270594	0.99569	0.00105568
1	4	12	f1_score	0.813376	0.0551456	0.956147	0.0147098
2	4	12	f1_score	0.781271	0.069247	0.962345	0.0112463
3	4	12	f1_score	0.757644	0.065655	0.937439	0.0158684
overall	4	12	f1_score	0.784097	0.0508956	0.951977	0.011918
overall	4	12	mcc	0.6774	0.0757571	0.92786	0.0178281
1	4	12	precision	0.802719	0.0790089	0.945914	0.0205144
2	4	12	precision	0.817173	0.0810591	0.971226	0.0175255
3	4	12	precision	0.752181	0.0686574	0.939112	0.0205307
overall	4	12	precision	0.790691	0.0503888	0.952084	0.0118935
1	4	12	recall	0.8325	0.0788971	0.966923	0.0175446
2	4	12	recall	0.754444	0.0872821	0.953973	0.0169202
3	4	12	recall	0.768947	0.0906666	0.936164	0.0212593
overall	4	12	recall	0.785297	0.0501133	0.952353	0.0118809
overall	4	13	accuracy	0.786415	0.0539616	0.953081	0.0112416
overall	4	13	auroc	0.923043	0.0248832	0.995994	0.00104028
1	4	13	f1_score	0.815354	0.0575796	0.957503	0.0135102
2	4	13	f1_score	0.788346	0.0680321	0.96354	0.0117229
3	4	13	f1_score	0.758137	0.0727179	0.93871	0.0156445
overall	4	13	f1_score	0.787279	0.0537102	0.953251	0.0112128
overall	4	13	mcc	0.682587	0.0805858	0.92981	0.0168296
1	4	13	precision	0.796451	0.0734946	0.945253	0.0189457
2	4	13	precision	0.830239	0.0824174	0.974713	0.0146873
3	4	13	precision	0.75568	0.0803657	0.940008	0.0208948
overall	4	13	precision	0.794124	0.0526887	0.953325	0.011141
1	4	13	recall	0.843125	0.0845064	0.970462	0.0191481
2	4	13	recall	0.757222	0.0885146	0.952877	0.0175579
3	4	13	recall	0.766316	0.0914119	0.937808	0.0206441
overall	4	13	recall	0.788888	0.0534556	0.953715	0.0112042
overall	4	14	accuracy	0.792453	0.0484206	0.955735	0.00988226
overall	4	14	auroc	0.924863	0.0235118	0.99639	0.000881032
1	4	14	f1_score	0.822316	0.0519302	0.961004	0.0129873
2	4	14	f1_score	0.792832	0.0611664	0.964023	0.00975848
3	4	14	f1_score	0.764994	0.0667193	0.942736	0.0133885
overall	4	14	f1_score	0.793381	0.0482877	0.955921	0.00990503
overall	4	14	mcc	0.691761	0.0722512	0.933755	0.0147901
1	4	14	precision	0.803044	0.0696968	0.950234	0.0174763
2	4	14	precision	0.833584	0.0784892	0.973736	0.0146297
3	4	14	precision	0.763569	0.0744034	0.94391	0.0175386
overall	4	14	precision	0.800066	0.0477656	0.95596	0.00983285
1	4	14	recall	0.85	0.0804423	0.972308	0.0173562
2	4	14	recall	0.761667	0.0778879	0.954795	0.0162318
3	4	14	recall	0.773158	0.0918318	0.941918	0.0195791
overall	4	14	recall	0.794942	0.0478978	0.95634	0.00989652
overall	4	15	accuracy	0.794906	0.0504326	0.957488	0.0103144
overall	4	15	auroc	0.926842	0.0244082	0.996592	0.000840503
1	4	15	f1_score	0.828177	0.054527	0.962211	0.0126435
2	4	15	f1_score	0.791414	0.0614754	0.966206	0.0119318
3	4	15	f1_score	0.768296	0.0664806	0.944614	0.0138469
overall	4	15	f1_score	0.795963	0.0503538	0.957677	0.0102765
overall	4	15	mcc	0.695492	0.0747025	0.936445	0.0154176
1	4	15	precision	0.805908	0.0725794	0.949453	0.021045
2	4	15	precision	0.834263	0.0774628	0.978479	0.0152909
3	4	15	precision	0.768014	0.0783339	0.945357	0.0181952
overall	4	15	precision	0.802728	0.0484835	0.957763	0.0103306
1	4	15	recall	0.859375	0.0801351	0.975692	0.0150198
2	4	15	recall	0.758889	0.080998	0.954521	0.0181482
3	4	15	recall	0.774737	0.0853196	0.944247	0.0202581
overall	4	15	recall	0.797667	0.0499709	0.958153	0.0101072
overall	4	16	accuracy	0.801509	0.0495569	0.960616	0.00897951
overall	4	16	auroc	0.92812	0.0227916	0.996864	0.000844917
1	4	16	f1_score	0.8354	0.0519139	0.966377	0.0114766
2	4	16	f1_score	0.797322	0.0638246	0.966797	0.00996972
3	4	16	f1_score	0.775034	0.0703615	0.94933	0.0123255
overall	4	16	f1_score	0.802585	0.0490893	0.960835	0.00898311
overall	4	16	mcc	0.705381	0.0740208	0.941074	0.013467
1	4	16	precision	0.815902	0.0745579	0.954835	0.0175446
2	4	16	precision	0.835127	0.0821271	0.978618	0.0143012
3	4	16	precision	0.776429	0.0787216	0.949048	0.0157645
overall	4	16	precision	0.809153	0.0488896	0.960834	0.00902529
1	4	16	recall	0.86375	0.0776367	0.978462	0.0141713
2	4	16	recall	0.768889	0.0811902	0.955479	0.014619
3	4	16	recall	0.78	0.0923438	0.949863	0.01722
overall	4	16	recall	0.804213	0.0487888	0.961268	0.00892511
overall	4	17	accuracy	0.801509	0.0486044	0.961943	0.00874293
overall	4	17	auroc	0.930074	0.0228296	0.997023	0.000827611
1	4	17	f1_score	0.83256	0.050194	0.967021	0.0107884
2	4	17	f1_score	0.802659	0.0602648	0.969133	0.0109675
3	4	17	f1_score	0.772538	0.069667	0.950224	0.0123128
overall	4	17	f1_score	0.802586	0.0483912	0.962126	0.00868569
overall	4	17	mcc	0.705646	0.0718972	0.943057	0.0131036
1	4	17	precision	0.811901	0.0790733	0.954812	0.0180064
2	4	17	precision	0.841491	0.0810283	0.978917	0.0133705
3	4	17	precision	0.775549	0.0743818	0.952472	0.015483
overall	4	17	precision	0.809647	0.04763	0.962067	0.00869996
1	4	17	recall	0.863125	0.0741615	0.979846	0.0136023
2	4	17	recall	0.773333	0.0772388	0.959726	0.0155544
3	4	17	recall	0.776316	0.0956173	0.948219	0.0169269
overall	4	17	recall	0.804258	0.0475581	0.962597	0.00863577
overall	4	18	accuracy	0.806604	0.0497665	0.961564	0.00923363
overall	4	18	auroc	0.931726	0.021276	0.997108	0.000805774
1	4	18	f1_score	0.842026	0.0530578	0.96725	0.0119519
2	4	18	f1_score	0.804042	0.0635138	0.968346	0.0109336
3	4	18	f1_score	0.776537	0.0667533	0.949692	0.0131695
overall	4	18	f1_score	0.807535	0.049675	0.961763	0.00920505
overall	4	18	mcc	0.713572	0.0735281	0.942494	0.0138365
1	4	18	precision	0.822136	0.0782886	0.955207	0.0185829
2	4	18	precision	0.845177	0.0825514	0.977646	0.0159204
3	4	18	precision	0.779178	0.0755192	0.952298	0.0151313
overall	4	18	precision	0.815497	0.0471505	0.961717	0.00925932
1	4	18	recall	0.873125	0.0835485	0.979846	0.01288
2	4	18	recall	0.774444	0.086435	0.959452	0.0146895
3	4	18	recall	0.781053	0.0924468	0.947397	0.020114
overall	4	18	recall	0.809541	0.0491577	0.962232	0.00910615
overall	4	19	accuracy	0.805094	0.0481268	0.965213	0.00988226
overall	4	19	auroc	0.931578	0.0219874	0.997359	0.00074976
1	4	19	f1_score	0.842815	0.0533024	0.971479	0.0112326
2	4	19	f1_score	0.801856	0.0615638	0.969845	0.0114861
3	4	19	f1_score	0.774144	0.0646291	0.954981	0.0132267
overall	4	19	f1_score	0.806272	0.0479627	0.965435	0.0098153
overall	4	19	mcc	0.710962	0.0714511	0.947951	0.014789
1	4	19	precision	0.824869	0.0770097	0.962198	0.0181547
2	4	19	precision	0.845434	0.0762363	0.978696	0.0137506
3	4	19	precision	0.770472	0.0723788	0.955471	0.0172677
overall	4	19	precision	0.813592	0.0465741	0.965455	0.00980259
1	4	19	recall	0.870625	0.0810555	0.981231	0.0141002
2	4	19	recall	0.768889	0.0842061	0.96137	0.0169045
3	4	19	recall	0.784211	0.0886711	0.954795	0.0185225
overall	4	19	recall	0.807908	0.0475783	0.965798	0.00974896
overall	4	20	accuracy	0.809057	0.0478439	0.965924	0.00859215
overall	4	20	auroc	0.931972	0.0217585	0.997443	0.000711087
1	4	20	f1_score	0.845048	0.0529825	0.972764	0.0103257
2	4	20	f1_score	0.807304	0.0635883	0.969059	0.0105839
3	4	20	f1_score	0.778397	0.0631933	0.956658	0.011609
overall	4	20	f1_score	0.81025	0.047729	0.96616	0.00854609
overall	4	20	mcc	0.717281	0.0705661	0.949024	0.0128852
1	4	20	precision	0.825033	0.079771	0.963333	0.0161334
2	4	20	precision	0.851468	0.0766214	0.977595	0.0162408
3	4	20	precision	0.777588	0.0735809	0.957614	0.0156245
overall	4	20	precision	0.81803	0.0452649	0.966181	0.00852416
1	4	20	recall	0.875625	0.0821387	0.982615	0.0132389
2	4	20	recall	0.773889	0.0851394	0.960959	0.0156219
3	4	20	recall	0.786316	0.0881393	0.956027	0.0183987
overall	4	20	recall	0.811943	0.0474894	0.966534	0.00854649
overall	4	21	accuracy	0.80566	0.0521051	0.967346	0.00867624
overall	4	21	auroc	0.932112	0.0215448	0.997717	0.000686551
1	4	21	f1_score	0.841849	0.0546534	0.975901	0.00956721
2	4	21	f1_score	0.806655	0.0661226	0.969122	0.0109474
3	4	21	f1_score	0.772123	0.0671011	0.957929	0.011093
overall	4	21	f1_score	0.806876	0.0521233	0.967651	0.00860431
overall	4	21	mcc	0.711803	0.0772722	0.951119	0.0130093
1	4	21	precision	0.822202	0.0768298	0.968765	0.0157505
2	4	21	precision	0.847399	0.0803469	0.977488	0.0145619
3	4	21	precision	0.772963	0.0780746	0.956819	0.0154272
overall	4	21	precision	0.814188	0.0501156	0.967691	0.00860246
1	4	21	recall	0.870625	0.0790844	0.983385	0.0128773
2	4	21	recall	0.776667	0.0875673	0.961096	0.01492
3	4	21	recall	0.778421	0.09079	0.959315	0.0164585
overall	4	21	recall	0.808571	0.0516524	0.967932	0.00858011
overall	4	22	accuracy	0.806792	0.046921	0.969289	0.00924799
overall	4	22	auroc	0.933129	0.0211478	0.997757	0.000668082
1	4	22	f1_score	0.842796	0.0566043	0.977537	0.0104785
2	4	22	f1_score	0.806997	0.0590142	0.9706	0.0109983
3	4	22	f1_score	0.774975	0.0645968	0.960586	0.0125106
overall	4	22	f1_score	0.808256	0.046804	0.969574	0.00919115
overall	4	22	mcc	0.712975	0.0695301	0.954047	0.0138324
1	4	22	precision	0.830811	0.0785167	0.969103	0.015731
2	4	22	precision	0.841157	0.0780046	0.979962	0.0141854
3	4	22	precision	0.773306	0.0737679	0.959648	0.0159899
overall	4	22	precision	0.815091	0.0452343	0.969571	0.00918526
1	4	22	recall	0.8625	0.0779512	0.986308	0.0123494
2	4	22	recall	0.782778	0.0817165	0.961644	0.0162901
3	4	22	recall	0.782632	0.0858346	0.961781	0.0173379
overall	4	22	recall	0.809303	0.046479	0.969911	0.00910643
overall	4	23	accuracy	0.807736	0.0485463	0.969479	0.00884266
overall	4	23	auroc	0.933613	0.0208059	0.997843	0.000675224
1	4	23	f1_score	0.841328	0.0551411	0.97623	0.011187
2	4	23	f1_score	0.80983	0.0576989	0.97175	0.0107934
3	4	23	f1_score	0.775897	0.0650335	0.961198	0.0115222
overall	4	23	f1_score	0.809018	0.0482872	0.969726	0.00880689
overall	4	23	mcc	0.715009	0.0720645	0.954321	0.0132411
1	4	23	precision	0.828248	0.073291	0.969103	0.0179042
2	4	23	precision	0.846385	0.0780157	0.980007	0.014494
3	4	23	precision	0.776548	0.0803141	0.960199	0.0150573
overall	4	23	precision	0.81706	0.0456052	0.969769	0.0088489
1	4	23	recall	0.863125	0.0831888	0.983692	0.0121395
2	4	23	recall	0.783889	0.0816401	0.963836	0.0150212
3	4	23	recall	0.783684	0.0903575	0.962466	0.0171538
overall	4	23	recall	0.810233	0.0486666	0.969998	0.00870966
overall	4	24	accuracy	0.806226	0.0504469	0.971943	0.00900436
overall	4	24	auroc	0.934452	0.0213475	0.99797	0.000647368
1	4	24	f1_score	0.843896	0.0509856	0.980087	0.011241
2	4	24	f1_score	0.804645	0.0651761	0.972503	0.0107726
3	4	24	f1_score	0.773374	0.0687759	0.964087	0.0118363
overall	4	24	f1_score	0.807305	0.050451	0.972226	0.00895517
overall	4	24	mcc	0.712763	0.0745897	0.958034	0.0134805
1	4	24	precision	0.828021	0.0749365	0.971146	0.0175487
2	4	24	precision	0.838997	0.0789256	0.980727	0.014536
3	4	24	precision	0.776754	0.0770798	0.964746	0.01596
overall	4	24	precision	0.814591	0.0484464	0.972206	0.00897101
1	4	24	recall	0.868125	0.0747972	0.989385	0.0110843
2	4	24	recall	0.780556	0.0891183	0.964658	0.0160769
3	4	24	recall	0.778421	0.0984775	0.963699	0.016904
overall	4	24	recall	0.809034	0.0497517	0.97258	0.00886951
overall	5	0	accuracy	0.593019	0.0561416	0.830948	0.0177337
overall	5	0	auroc	0.771732	0.0431364	0.956854	0.00519788
1	5	0	f1_score	0.612518	0.0909361	0.830168	0.0252184
2	5	0	f1_score	0.62554	0.072802	0.83962	0.0202379
3	5	0	f1_score	0.53338	0.0882859	0.822217	0.0230884
overall	5	0	f1_score	0.590479	0.057763	0.830669	0.0179455
overall	5	0	mcc	0.393479	0.0864311	0.74702	0.0266635
1	5	0	precision	0.632005	0.103967	0.853619	0.0333996
2	5	0	precision	0.601137	0.0795989	0.809248	0.0261866
3	5	0	precision	0.571114	0.0930479	0.838464	0.0301409
overall	5	0	precision	0.601419	0.0617054	0.833777	0.0180719
1	5	0	recall	0.608125	0.119135	0.809077	0.0333132
2	5	0	recall	0.665	0.114824	0.873425	0.0316428
3	5	0	recall	0.512105	0.113907	0.807945	0.0359533
overall	5	0	recall	0.595077	0.0563456	0.830149	0.017843
overall	5	1	accuracy	0.623962	0.0633065	0.865924	0.018016
overall	5	1	auroc	0.804497	0.0414438	0.970415	0.00496883
1	5	1	f1_score	0.610548	0.0799372	0.857765	0.0244964
2	5	1	f1_score	0.663009	0.0764102	0.877904	0.0257387
3	5	1	f1_score	0.590725	0.0987527	0.860366	0.021551
overall	5	1	f1_score	0.621427	0.0637248	0.865345	0.0179586
overall	5	1	mcc	0.438065	0.0950308	0.799371	0.027098
1	5	1	precision	0.632081	0.0918387	0.879935	0.0341095
2	5	1	precision	0.651552	0.0874194	0.856691	0.0287877
3	5	1	precision	0.606886	0.0963792	0.866906	0.029871
overall	5	1	precision	0.630173	0.0643724	0.867844	0.0182113
1	5	1	recall	0.6	0.100896	0.838308	0.038469
2	5	1	recall	0.685556	0.106884	0.901233	0.0372131
3	5	1	recall	0.585789	0.122842	0.855205	0.0337942
overall	5	1	recall	0.623782	0.0624766	0.864915	0.0178936
overall	5	2	accuracy	0.652453	0.0603952	0.888294	0.0171112
overall	5	2	auroc	0.832338	0.0395982	0.978695	0.00420124
1	5	2	f1_score	0.642246	0.0818029	0.878371	0.0243511
2	5	2	f1_score	0.676501	0.0748686	0.902364	0.021193
3	5	2	f1_score	0.632849	0.0934341	0.88261	0.021361
overall	5	2	f1_score	0.650532	0.0616075	0.887782	0.0171809
overall	5	2	mcc	0.481031	0.0903254	0.832747	0.0256189
1	5	2	precision	0.657689	0.0943884	0.891211	0.028477
2	5	2	precision	0.673817	0.0869548	0.888903	0.0277954
3	5	2	precision	0.648956	0.0980258	0.888057	0.0338573
overall	5	2	precision	0.660154	0.0603604	0.88939	0.0168789
1	5	2	recall	0.6375	0.10623	0.867077	0.0377808
2	5	2	recall	0.689444	0.102984	0.916986	0.0277287
3	5	2	recall	0.63	0.116722	0.878493	0.0300157
overall	5	2	recall	0.652315	0.0603317	0.887519	0.0173103
overall	5	3	accuracy	0.683208	0.0659244	0.905735	0.0160386
overall	5	3	auroc	0.855973	0.0369541	0.984338	0.00361621
1	5	3	f1_score	0.669086	0.0761165	0.900145	0.0227289
2	5	3	f1_score	0.703323	0.0908372	0.916472	0.0179967
3	5	3	f1_score	0.673827	0.077881	0.899677	0.0206646
overall	5	3	f1_score	0.682078	0.0660708	0.905431	0.0161534
overall	5	3	mcc	0.526499	0.0989745	0.85882	0.0240336
1	5	3	precision	0.681059	0.0905432	0.906369	0.0279095
2	5	3	precision	0.710443	0.0947693	0.908253	0.0253255
3	5	3	precision	0.677964	0.0915606	0.904817	0.0272344
overall	5	3	precision	0.689822	0.0653124	0.90648	0.0159481
1	5	3	recall	0.666875	0.0965205	0.895077	0.0348759
2	5	3	recall	0.703333	0.108906	0.925479	0.02403
3	5	3	recall	0.677895	0.09733	0.895479	0.0302672
overall	5	3	recall	0.682701	0.0658453	0.905345	0.0162225
overall	5	4	accuracy	0.689811	0.0553069	0.910427	0.0158766
overall	5	4	auroc	0.868644	0.0352465	0.986778	0.00326786
1	5	4	f1_score	0.67816	0.0790196	0.905919	0.0237812
2	5	4	f1_score	0.705967	0.076984	0.9239	0.0176616
3	5	4	f1_score	0.680158	0.0671255	0.900834	0.0196797
overall	5	4	f1_score	0.688095	0.0562721	0.910218	0.0160874
overall	5	4	mcc	0.536599	0.0829977	0.865784	0.023809
1	5	4	precision	0.688497	0.0806158	0.902446	0.0280154
2	5	4	precision	0.711979	0.0807067	0.924106	0.0251026
3	5	4	precision	0.686052	0.080965	0.905517	0.0230888
overall	5	4	precision	0.695509	0.0549459	0.91069	0.0160051
1	5	4	recall	0.67875	0.109888	0.910154	0.0316668
2	5	4	recall	0.707222	0.101693	0.924247	0.0224927
3	5	4	recall	0.682632	0.0889719	0.896849	0.0287777
overall	5	4	recall	0.689535	0.0557315	0.910417	0.016093
overall	5	5	accuracy	0.708491	0.0593256	0.925877	0.0167123
overall	5	5	auroc	0.879583	0.0328828	0.98962	0.00273067
1	5	5	f1_score	0.702625	0.0797677	0.924332	0.0222511
2	5	5	f1_score	0.721884	0.0697359	0.938465	0.0173774
3	5	5	f1_score	0.697364	0.0759776	0.914539	0.0204181
overall	5	5	f1_score	0.707291	0.0595753	0.925778	0.016868
overall	5	5	mcc	0.564621	0.089194	0.888974	0.0250606
1	5	5	precision	0.70642	0.0778953	0.920813	0.0255887
2	5	5	precision	0.736881	0.0732047	0.937944	0.0244277
3	5	5	precision	0.698432	0.0896484	0.919922	0.0261804
overall	5	5	precision	0.713911	0.0586118	0.926227	0.0166277
1	5	5	recall	0.708125	0.110617	0.928615	0.0316517
2	5	5	recall	0.714444	0.0967163	0.939452	0.0210766
3	5	5	recall	0.703158	0.0923862	0.909863	0.0272015
overall	5	5	recall	0.708576	0.059614	0.925977	0.0169837
overall	5	6	accuracy	0.716415	0.057546	0.930521	0.0123333
overall	5	6	auroc	0.888668	0.029993	0.991277	0.00219417
1	5	6	f1_score	0.715664	0.0746731	0.930243	0.0171225
2	5	6	f1_score	0.73083	0.0812332	0.943798	0.0135167
3	5	6	f1_score	0.700548	0.0714782	0.917459	0.0178051
overall	5	6	f1_score	0.71568	0.0582231	0.9305	0.0124042
overall	5	6	mcc	0.576411	0.086298	0.895952	0.018501
1	5	6	precision	0.723585	0.0846268	0.925377	0.0263036
2	5	6	precision	0.750323	0.0861626	0.945835	0.0191206
3	5	6	precision	0.69436	0.0786144	0.921502	0.0233462
overall	5	6	precision	0.722756	0.0576711	0.930905	0.0124241
1	5	6	recall	0.7175	0.104537	0.935846	0.0229398
2	5	6	recall	0.718333	0.0996487	0.942192	0.0201008
3	5	6	recall	0.713684	0.0932304	0.91411	0.0264005
overall	5	6	recall	0.716506	0.0575813	0.930716	0.0123729
overall	5	7	accuracy	0.734906	0.0579147	0.93763	0.0114262
overall	5	7	auroc	0.895135	0.030292	0.992593	0.00178264
1	5	7	f1_score	0.737688	0.0748166	0.939869	0.0157897
2	5	7	f1_score	0.747887	0.0779605	0.948271	0.0137146
3	5	7	f1_score	0.718146	0.0667513	0.925022	0.0155337
overall	5	7	f1_score	0.734574	0.0583917	0.937721	0.01148
overall	5	7	mcc	0.604319	0.086663	0.906635	0.017116
1	5	7	precision	0.738073	0.0801399	0.933902	0.0256531
2	5	7	precision	0.770758	0.0813123	0.953904	0.0197347
3	5	7	precision	0.714698	0.0801019	0.92654	0.021401
overall	5	7	precision	0.741176	0.0567048	0.938115	0.0114885
1	5	7	recall	0.74625	0.103909	0.946615	0.0221335
2	5	7	recall	0.732222	0.0984289	0.943151	0.0203626
3	5	7	recall	0.727895	0.0833203	0.92411	0.024195
overall	5	7	recall	0.735456	0.0581786	0.937959	0.0114249
overall	5	8	accuracy	0.742264	0.0524983	0.94346	0.0108671
overall	5	8	auroc	0.903334	0.0279572	0.993521	0.00164083
1	5	8	f1_score	0.747713	0.0773619	0.946198	0.0140668
2	5	8	f1_score	0.753849	0.0696114	0.954213	0.0131906
3	5	8	f1_score	0.723688	0.06368	0.930181	0.0148285
overall	5	8	f1_score	0.74175	0.0534833	0.94353	0.0108519
overall	5	8	mcc	0.615633	0.078576	0.915339	0.016297
1	5	8	precision	0.748778	0.0770411	0.936976	0.0202744
2	5	8	precision	0.776316	0.0804144	0.959094	0.0173722
3	5	8	precision	0.721485	0.073958	0.93486	0.0188411
overall	5	8	precision	0.74886	0.0511629	0.943643	0.0108191
1	5	8	recall	0.758125	0.116387	0.956	0.018813
2	5	8	recall	0.738333	0.0858832	0.949726	0.0194757
3	5	8	recall	0.732632	0.0858428	0.926027	0.0231198
overall	5	8	recall	0.74303	0.0535141	0.943918	0.0108546
overall	5	9	accuracy	0.758302	0.0519804	0.946588	0.0100786
overall	5	9	auroc	0.909331	0.0274182	0.99446	0.00152681
[truncated: 9,613 more rows]
